# Supplementary material for: Structural basis of centromeric cohesion protection
Source: Nat Struct Mol Biol. 2023 Apr 20;30(6):853–9. doi: 10.1038/s41594-023-00968-y (PMC10279526; doi:10.1038/s41594-023-00968-y)
Supplement: Source Data Fig. 3 — Statistical source data. [file 41594_2023_968_MOESM3_ESM.xlsx]

## Sheet: FIG 3 C TOP
DISTANCE	CENPA
-1.3482										0.0597			0.0078
-1.284										0.0557			0.0031
-1.2198		0.0445	0.0583	0.0624					0.0405	0.0479			0.0009																										0.1018
-1.1556		0.0404	0.0472	0.0663		0.0171	0.0522		0.0386	0.0435			0.0004			0.0175												0.0405								0.0573	0.058		0.1011
-1.0914		0.0289	0.0447	0.0624	0.0202	0.0315	0.0499		0.0449	0.0594		0.0254	0.0034			0.004												0.0427				0.0024				0.0475	0.0511	0.0201	0.0852		0.0185		0.0259			0.0282
-1.0272	0.0233	0.0172	0.0547	0.061	0.0549	0.0648	0.0657		0.067	0.1116		0.0409	0.0178			0.0027	0.0365		0.0264				0.0047					0.0484			0.0042	0.0005			0.1087	0.0367	0.0549	0.0181	0.0728		0.0156	0.0277	0.0278	0.0269		0.033
-0.963	0.0778	0.0118	0.0837	0.0708	0.1131	0.1319	0.1068		0.1145	0.2155		0.0642	0.0525			0.0169	0.0359		0.0211		0.04		0.0015		0.047			0.0688	0.0269		0.0144	0.0062	0.1069		0.1277	0.0414	0.0744	0.0321	0.076	0.0426	0.0209	0.0571	0.0421	0.019		0.0505	0.091
-0.8988	0.1747	0.0239	0.1393	0.0968	0.2078	0.2262	0.1867		0.1907	0.3471	0.01	0.11	0.1241		0.0233	0.076	0.0509	0.0442	0.0284	0.043	0.0325	0.0266	0.0028		0.0436	0.1175	0.0486	0.123	0.0404	0.0257	0.0554	0.0369	0.099		0.127	0.0568	0.1362	0.0782	0.1081	0.0615	0.0402	0.1274	0.0756	0.025	0.0391	0.0952	0.1017
-0.8346	0.3316	0.0619	0.2203	0.1604	0.3596	0.3421	0.3022	0.0221	0.3026	0.5356	0.0241	0.189	0.2443	0.0066	0.0317	0.2191	0.0932	0.0892	0.0611	0.1017	0.0448	0.0377	0.0193	0.021	0.0497	0.1164	0.1169	0.2235	0.0796	0.0626	0.1427	0.1308	0.1145	0.0979	0.1671	0.0993	0.2409	0.1672	0.1878	0.1055	0.0867	0.2582	0.1688	0.0549	0.0761	0.1738	0.1461	0.1203	0.1076
-0.7704	0.5468	0.1269	0.3549	0.255	0.549	0.5067	0.4416	0.0731	0.4577	0.7927	0.0601	0.3281	0.3781	0.0328	0.0581	0.4162	0.1964	0.1956	0.1305	0.2044	0.084	0.0813	0.0719	0.0614	0.0907	0.1284	0.2372	0.3506	0.1526	0.1436	0.2783	0.3311	0.204	0.1192	0.247	0.1886	0.4004	0.3005	0.3181	0.172	0.1695	0.4394	0.3309	0.1114	0.1516	0.3258	0.2253	0.1424	0.1286
-0.7062	0.7613	0.2707	0.5663	0.3627	0.7205	0.7174	0.6154	0.1713	0.635	0.9478	0.1373	0.5249	0.5488	0.107	0.1264	0.6475	0.3727	0.3918	0.2469	0.3509	0.1562	0.1732	0.182	0.1607	0.1685	0.1565	0.4243	0.5404	0.2829	0.2775	0.4588	0.5857	0.3264	0.1686	0.3727	0.3248	0.5883	0.4857	0.4824	0.2594	0.3108	0.6444	0.5275	0.1855	0.2827	0.5071	0.3635	0.2184	0.1782
-0.642	0.8846	0.4697	0.7797	0.5427	0.8162	0.8286	0.7643	0.3365	0.792	1	0.2737	0.776	0.7194	0.2608	0.2542	0.8377	0.6153	0.6063	0.412	0.53	0.289	0.3115	0.3351	0.3116	0.2706	0.2467	0.6517	0.7403	0.4704	0.4989	0.6673	0.7682	0.4604	0.2129	0.534	0.5485	0.7711	0.6872	0.6785	0.3753	0.5465	0.8388	0.7376	0.319	0.4501	0.6888	0.5621	0.3744	0.28
-0.5778	0.9865	0.7193	0.9203	0.7927	0.8637	0.9391	0.9317	0.548	0.8802	0.9565	0.4481	0.939	0.801	0.4756	0.4063	0.9069	0.8404	0.7739	0.6228	0.7091	0.4793	0.497	0.5457	0.5117	0.4203	0.3944	0.8211	0.859	0.6823	0.8045	0.869	0.9107	0.6507	0.2834	0.732	0.7752	0.9439	0.9067	0.8286	0.551	0.7646	0.9628	0.9456	0.4984	0.6517	0.8787	0.7413	0.6152	0.4268
-0.5136	1	0.9914	1	0.9453	0.8655	0.9938	1	0.7421	0.9374	0.814	0.6461	0.9985	0.7929	0.7402	0.5989	0.9682	0.9132	0.8746	0.7921	0.8616	0.668	0.6868	0.7427	0.7517	0.6681	0.6317	0.8864	0.9675	0.863	0.9757	0.9627	1	0.8318	0.411	0.9168	0.8672	0.9691	1	0.8958	0.7415	0.8824	0.9864	1	0.6896	0.8848	1	0.874	0.8471	0.5848
-0.4494	0.9388	1	0.9351	0.9591	0.7459	0.9601	0.9577	0.8833	0.9377	0.6028	0.8572	1	0.7942	0.9833	0.8089	0.9851	0.962	0.9008	0.9303	1	0.8463	0.8524	0.8748	0.9378	0.8727	0.8227	0.9423	1	0.9529	0.9678	1	0.9763	0.941	0.6258	1	0.8538	0.8878	0.9934	0.8484	0.765	0.9598	0.7925	0.8895	0.8681	1	0.9742	0.9814	0.9449	0.7583
-0.3852	0.7887	0.9673	0.8143	1	0.5896	0.7824	0.7214	0.8991	0.8381	0.385	0.9765	0.9347	0.689	1	0.9332	0.7531	0.887	0.8154	1	0.8952	0.9721	0.9122	0.9976	1	0.8901	0.929	1	0.9211	0.9632	0.9212	0.9522	0.8781	0.9753	0.8196	0.9685	0.8001	0.7736	0.8979	0.6845	0.7142	1	0.5707	0.7502	1	0.9849	0.8066	1	0.9598	0.8609
-0.321	0.5812	0.8163	0.6653	0.9382	0.443	0.5932	0.514	0.7721	0.6737	0.2271	1	0.766	0.4916	0.9486	0.9373	0.4881	0.6885	0.6305	0.931	0.7362	1	0.8277	0.8602	0.9332	0.919	0.9505	0.9486	0.7886	0.8075	0.7606	0.794	0.695	0.8815	0.9597	0.8679	0.7034	0.6293	0.7093	0.4849	0.6125	0.9303	0.3643	0.5217	0.9317	0.917	0.594	0.9277	0.9378	0.9195
-0.2568	0.3519	0.5224	0.4735	0.7584	0.2963	0.4322	0.3559	0.628	0.4654	0.1252	0.9035	0.5415	0.2998	0.7993	0.822	0.2781	0.4926	0.4725	0.6906	0.5654	0.8615	0.5609	0.6749	0.7629	0.8726	0.8752	0.7395	0.5601	0.6092	0.5091	0.5899	0.4473	0.6909	1	0.7059	0.5181	0.4483	0.515	0.313	0.4717	0.7545	0.2007	0.2803	0.6696	0.7499	0.4335	0.8215	0.8569	0.922
-0.1926	0.1858	0.2962	0.2979	0.5651	0.1817	0.2536	0.2397	0.4422	0.2972	0.0636	0.6875	0.3219	0.1781	0.5943	0.5369	0.1268	0.3022	0.3187	0.4553	0.3149	0.6882	0.3064	0.4395	0.5307	0.6807	0.7333	0.5455	0.3383	0.3785	0.2661	0.3371	0.2279	0.4716	0.9521	0.4751	0.3369	0.2913	0.3382	0.1803	0.2823	0.5777	0.1184	0.1365	0.4651	0.5792	0.267	0.6694	0.6806	0.7978
-0.1284	0.0866	0.1454	0.1862	0.4021	0.0969	0.1078	0.1554	0.2749	0.1846	0.0345	0.4623	0.1818	0.1041	0.3473	0.3179	0.0478	0.1749	0.1893	0.274	0.1684	0.4729	0.1506	0.2315	0.3188	0.4598	0.5657	0.3672	0.1968	0.2076	0.1106	0.179	0.0948	0.2921	0.8097	0.275	0.1969	0.2137	0.1946	0.0918	0.158	0.3685	0.0665	0.0642	0.3305	0.4175	0.1272	0.5061	0.5676	0.6318
-0.0642	0.0346	0.0822	0.1353	0.3446	0.0462	0.043	0.1174	0.1962	0.12	0.0236	0.2969	0.1215	0.064	0.1847	0.2109	0.0156	0.1029	0.1205	0.1719	0.0972	0.3336	0.0732	0.1086	0.1936	0.3233	0.4181	0.2569	0.1294	0.1226	0.0466	0.0966	0.0411	0.1674	0.6584	0.1526	0.1222	0.1488	0.1338	0.0506	0.0902	0.2296	0.0401	0.0373	0.2068	0.3108	0.0486	0.3757	0.5047	0.5674
0	0.0096	0.0748	0.1202	0.3256	0.0214	0.0279	0.117	0.1887	0.1099	0.0232	0.2052	0.1142	0.0631	0.1413	0.1755	0.0097	0.0937	0.0984	0.1341	0.0733	0.2821	0.0508	0.0538	0.1335	0.2653	0.3624	0.2273	0.1267	0.1151	0.0437	0.0706	0.0385	0.1231	0.5356	0.1072	0.1097	0.1084	0.1335	0.0476	0.0815	0.1777	0.0365	0.0291	0.1673	0.2574	0.0161	0.3283	0.4054	0.5281
0.0642	0.0102	0.103	0.1482	0.3641	0.0243	0.0543	0.1612	0.2526	0.1496	0.0346	0.2151	0.191	0.106	0.2072	0.2165	0.0281	0.1454	0.147	0.1616	0.1019	0.2945	0.0988	0.0607	0.165	0.2884	0.3955	0.2673	0.1932	0.1822	0.1047	0.1052	0.0842	0.1233	0.5384	0.1273	0.1531	0.1091	0.2131	0.0796	0.1238	0.1826	0.0424	0.0338	0.188	0.2616	0.0195	0.3881	0.4808	0.5927
0.1284	0.0286	0.1802	0.2338	0.4737	0.0508	0.1306	0.2563	0.4005	0.2573	0.0621	0.2946	0.3422	0.1983	0.3844	0.3369	0.0766	0.2698	0.2738	0.2664	0.1825	0.3786	0.2259	0.1322	0.2699	0.4054	0.4997	0.3718	0.3162	0.329	0.2625	0.2237	0.195	0.1536	0.6273	0.1553	0.2494	0.1614	0.363	0.1539	0.2277	0.2792	0.0511	0.0428	0.2801	0.3439	0.0615	0.5192	0.683	0.7295
0.1926	0.0691	0.3152	0.3669	0.5711	0.1081	0.2772	0.3908	0.6074	0.4119	0.1173	0.4258	0.5649	0.3467	0.6201	0.5567	0.1753	0.4783	0.4513	0.4496	0.2921	0.5225	0.4471	0.2825	0.4396	0.584	0.686	0.5368	0.5021	0.5342	0.5072	0.4374	0.3478	0.163	0.7142	0.1652	0.3944	0.2774	0.5248	0.2709	0.4151	0.4304	0.0566	0.0554	0.4557	0.4636	0.1639	0.6896	0.9043	0.8991
0.2568	0.1292	0.4598	0.4673	0.7228	0.2138	0.4994	0.5618	0.7912	0.6052	0.2095	0.6025	0.7636	0.5267	0.8127	0.7889	0.3422	0.6959	0.6677	0.6531	0.4123	0.7466	0.7271	0.4783	0.6425	0.7388	0.9043	0.6768	0.7083	0.7353	0.7444	0.687	0.5064	0.142	0.8234	0.1933	0.5741	0.4741	0.6766	0.4428	0.6802	0.6148	0.0716	0.0805	0.6517	0.5944	0.3496	0.8525	0.9418	0.9928
0.321	0.2133	0.6392	0.5559	0.8092	0.3695	0.6984	0.7257	0.9303	0.8336	0.3346	0.7651	0.8948	0.689	0.9855	0.9644	0.5931	0.8998	0.8823	0.791	0.5781	0.9643	0.9451	0.7282	0.8482	0.8798	0.9707	0.8576	0.8925	0.8644	0.9108	0.8966	0.6325	0.2279	0.8222	0.2664	0.7505	0.657	0.824	0.6427	0.8635	0.7634	0.1033	0.1266	0.8187	0.7422	0.5964	0.9562	1	1
0.3852	0.351	0.8049	0.6514	0.9212	0.5677	0.8859	0.9076	1	0.9474	0.481	0.8072	0.8637	0.8729	0.9223	1	0.7979	1	0.9978	0.8618	0.6709	0.9691	0.9734	0.9516	0.9213	1	0.9973	0.9525	0.9307	1	1	0.9598	0.6973	0.423	0.7633	0.3625	0.9117	0.7995	0.8827	0.8013	0.9795	0.8777	0.1701	0.1963	0.9034	0.8093	0.8143	0.9605	0.9742	0.8639
0.4494	0.501	0.9043	0.7085	0.9171	0.7536	0.988	0.9575	0.9674	1	0.6329	0.7238	0.7293	0.9686	0.7131	0.8736	0.9658	0.9699	1	0.8725	0.7189	0.8383	1	1	0.8259	0.9668	1	0.9745	0.8881	0.944	0.9806	0.9224	0.7248	0.6167	0.6443	0.4658	1	0.9584	0.7365	0.9334	1	0.954	0.2923	0.3	0.838	0.7395	0.9498	0.8646	0.823	0.5743
0.5136	0.6817	0.881	0.6787	0.7846	0.9316	1	0.9131	0.8247	0.9022	0.7495	0.6411	0.5446	1	0.5029	0.6655	1	0.8152	0.9404	0.7784	0.7585	0.6522	0.9165	0.9356	0.6736	0.8001	0.7455	0.9588	0.808	0.7538	0.7939	0.7805	0.6511	0.7913	0.4647	0.5613	0.9493	1	0.4911	1	0.9722	0.876	0.4977	0.4357	0.691	0.6149	0.9957	0.7182	0.6584	0.3093
0.5778	0.8276	0.7636	0.5842	0.6541	0.9788	0.882	0.8352	0.6389	0.7086	0.8018	0.5179	0.3613	0.9662	0.2908	0.4467	0.8794	0.64	0.7762	0.6157	0.6607	0.4754	0.6805	0.7576	0.566	0.5568	0.5567	0.8951	0.6876	0.5412	0.5842	0.5342	0.5003	0.9518	0.2877	0.6536	0.8291	0.8581	0.32	0.9389	0.8464	0.657	0.7185	0.5655	0.5306	0.5018	0.9223	0.5739	0.4538	0.1688
0.642	0.9425	0.674	0.498	0.4669	1	0.6423	0.703	0.4379	0.5249	0.7415	0.3549	0.2153	0.8858	0.129	0.2826	0.6949	0.4184	0.5273	0.3957	0.5118	0.2923	0.4896	0.5738	0.4113	0.3613	0.4031	0.71	0.5169	0.3421	0.337	0.312	0.3447	1	0.1468	0.7081	0.6405	0.6438	0.2016	0.7709	0.6252	0.495	0.9082	0.648	0.3557	0.3431	0.7446	0.3716	0.3019	0.1123
0.7062	0.905	0.5336	0.3829	0.31	0.8963	0.4003	0.5014	0.2576	0.3609	0.6003	0.2269	0.1004	0.7491	0.0594	0.1592	0.4766	0.2047	0.3358	0.2375	0.3652	0.1503	0.3311	0.4155	0.2323	0.2063	0.2383	0.4952	0.3312	0.1797	0.1748	0.1619	0.2272	0.9065	0.0775	0.6402	0.4361	0.4042	0.1258	0.5438	0.4287	0.314	1	0.5951	0.2237	0.1825	0.5263	0.2181	0.205	0.1039
0.7704	0.8754	0.3593	0.2607	0.2188	0.6463	0.2218	0.2963	0.1454	0.2016	0.4564	0.1628	0.0478	0.5795	0.0442	0.0819	0.2714	0.0939	0.2097	0.1312	0.2226	0.0752	0.1682	0.2445	0.1068	0.0871	0.151	0.3132	0.1885	0.0785	0.0783	0.0793	0.1246	0.7216	0.0756	0.5046	0.2694	0.2194	0.0742	0.2937	0.2946	0.1586	0.9071	0.525	0.1434	0.0868	0.3139	0.1294	0.1599	0.1398
0.8346	0.806	0.1927	0.168	0.1383	0.4305	0.101	0.1613	0.076	0.0944	0.3281	0.1275	0.0354	0.3921		0.0593	0.1352	0.0373	0.1228	0.0731	0.1185	0.045	0.0751	0.1369	0.0465	0.0254	0.1164	0.1918	0.0987	0.0272	0.023	0.0419	0.0563	0.5133	0.095	0.3744	0.1609	0.1154	0.0477	0.1485	0.204	0.0657	0.7543	0.3925	0.0792	0.0385	0.1654	0.097	0.1609
0.8988	0.6995	0.0935	0.1039	0.0862	0.2562	0.0385	0.1024	0.043	0.0459	0.2012	0.1096	0.0351	0.2152		0.0555	0.0607	0.0097	0.0825	0.0484	0.0651	0.0424	0.0297	0.0897		0.0037	0.099	0.0964	0.0413	0.0064	0.0037	0.0358	0.0255	0.3063	0.1163	0.2459	0.0928	0.0612		0.0701	0.1254	0.0216	0.5467	0.2324	0.0428	0.0192	0.0812	0.0961
0.963	0.4835	0.0413	0.0623	0.0606	0.1389	0.0139	0.0666	0.0324	0.0286	0.0998	0.0969	0.0443	0.1089			0.021			0.0458	0.035	0.0555		0.057		0.0019	0.1006		0.015			0.0381	0.0206	0.1334	0.1233	0.1321	0.0639	0.046		0.0358	0.0881	0.0047	0.3591	0.1239	0.022	0.0198	0.0334	0.0928
1.0272	0.2517	0.0159	0.0452	0.0556	0.0639	0.0063	0.0622	0.0344		0.0412	0.0838	0.0574	0.0493						0.0542	0.0253			0.0428			0.1188		0.0078				0.035	0.073	0.112	0.0759	0.0537				0.0738	0.0033	0.1864	0.056			0.0123
1.0914	0.1309	0.0112	0.0389		0.0291	0.0073	0.0784	0.0489		0.0146	0.0829	0.0663	0.0179										0.0413					0.013				0.0528	0.0689	0.0861	0.0747	0.0555				0.0674		0.0933	0.023			0.009
1.1556	0.0665	0.0183	0.0416			0.0106		0.0534					0.0061										0.0461										0.0957		0.0963	0.0595				0.0634		0.0503	0.0139			0.0165
1.2198	0.0372	0.0302	0.0553			0.014		0.0517					0.0047																						0.1122	0.0682				0.0569		0.0396	0.0201			0.029
1.284	0.0299	0.0385	0.0752										0.0099																						0.1062					0.0511		0.0439	0.039			0.0407
1.3482	0.0304	0.0439	0.0841										0.0202																													0.054	0.053			0.0474
1.4124		0.0428																																									0.0568
1.4766		0.0412
[truncated: 191 more columns]

## Sheet: FIG 3 C BOTTOM
DISTANCE	CENPA
-1.7334															0.1307
-1.6692															0.1404
-1.605															0.1426
-1.5408															0.134
-1.4766															0.1259
-1.4124															0.1493
-1.3482											0.0442			0.1844	0.1627												0.0535													0.0531
-1.284											0.0454			0.206	0.1805								0.0894			0.0486	0.0548		0.0784		0.0972				0.0307					0.0472
-1.2198			0.0188		0.0476					0.1266	0.0488	0.057		0.2325	0.2309								0.0845			0.043	0.0654		0.0618		0.1026				0.0228				0.0878	0.0433								0.0172
-1.1556			0.0137		0.0472			0.1135		0.1347	0.069	0.0648		0.246	0.2837	0.067	0.0908		0.0375				0.0902			0.0468	0.0996	0.0113	0.0658		0.0912				0.0249				0.0687	0.0466		0.046						0.0339	0.0168
-1.0914			0.0196		0.0635	0.0241		0.1096		0.1838	0.1289	0.0608		0.2788	0.3373	0.0614	0.1014		0.0333		0.0425		0.1087	0.0623		0.0697	0.1684	0.014	0.0884	0.0613	0.0745				0.0462			0.0488	0.0568	0.0625		0.0348	0.0228	0.0134				0.0772	0.0063
-1.0272	0.1253		0.0382		0.0944	0.0353		0.0932		0.2045	0.218	0.0523	0.1113	0.3674	0.3895	0.048	0.1078	0.0645	0.0276	0.0766	0.0347	0.017	0.1266	0.0561	0.0296	0.1106	0.2953	0.0429	0.1334	0.0578	0.0649	0.0524			0.0927	0.0085	0.0146	0.0585	0.0584	0.1064		0.0247	0.0099	0.019		0.0404		0.1479	0.0083
-0.963	0.1004	0.0355	0.0787		0.1564	0.066		0.0938		0.2304	0.3216	0.0459	0.1208	0.4669	0.4068	0.0445	0.1281	0.0898	0.0244	0.0494	0.0334	0.0494	0.1696	0.0529	0.0359	0.1897	0.4257	0.1075	0.2295	0.0642	0.0733	0.0455	0.0378	0.0538	0.1879	0.0088	0.0133	0.09	0.0825	0.1874	0.0497	0.021	0.0032	0.0428	0.02	0.0394	0.0111	0.2567	0.0191
-0.8988	0.0941	0.0895	0.1495		0.2717	0.1435	0.0711	0.1249	0.087	0.3251	0.4519	0.0429	0.1489	0.5677	0.4367	0.0635	0.1836	0.1419	0.0336	0.0376	0.0439	0.126	0.2775	0.0596	0.0672	0.3354	0.5632	0.2111	0.3977	0.102	0.1088	0.0572	0.0762	0.0788	0.3392	0.028	0.0314	0.1699	0.1388	0.2977	0.0767	0.0261	0.0016	0.0979	0.054	0.0549	0.0423	0.427	0.0463
-0.8346	0.1276	0.1959	0.2603		0.4331	0.2791	0.0667	0.1753	0.1142	0.4592	0.6017	0.0429	0.2112	0.7415	0.4936	0.122	0.2603	0.2327	0.06	0.04	0.0767	0.2549	0.4412	0.091	0.1263	0.4966	0.6939	0.3612	0.6061	0.185	0.1839	0.0818	0.162	0.1414	0.5188	0.0884	0.074	0.3007	0.245	0.4447	0.1345	0.0587	0.0095	0.2111	0.1189	0.1075	0.0988	0.6236	0.1091
-0.7704	0.2385	0.3338	0.3871	0.0663	0.6061	0.4161	0.0747	0.3037	0.1688	0.6186	0.7822	0.0526	0.3188	0.8289	0.4935	0.2223	0.3899	0.3825	0.1155	0.0666	0.1417	0.4165	0.5938	0.1623	0.2303	0.6713	0.7187	0.5721	0.7705	0.3311	0.2891	0.1323	0.3155	0.2534	0.7382	0.2224	0.1506	0.5369	0.4094	0.6016	0.233	0.1535	0.0479	0.3764	0.225	0.2093	0.1914	0.7886	0.2274
-0.7062	0.4046	0.5054	0.5294	0.1221	0.7657	0.5953	0.0866	0.4428	0.3097	0.7709	0.8132	0.0797	0.4825	0.8592	0.4767	0.366	0.5311	0.5838	0.2145	0.1266	0.2645	0.6093	0.7295	0.2623	0.3835	0.8581	0.6678	0.7984	0.8679	0.5157	0.4748	0.236	0.5284	0.4285	0.9294	0.4122	0.2588	0.8281	0.6451	0.6776	0.3902	0.3327	0.1511	0.5722	0.3968	0.346	0.3559	0.9379	0.394
-0.642	0.661	0.6987	0.6736	0.2222	0.9063	0.8018	0.1187	0.6688	0.5473	0.9107	0.8324	0.1367	0.6877	0.8766	0.4618	0.5723	0.661	0.7666	0.3426	0.2347	0.4531	0.8215	0.8571	0.3736	0.5723	0.9863	0.5777	0.9413	0.8305	0.7286	0.7201	0.4093	0.8013	0.601	1	0.6347	0.406	0.9214	0.8986	0.6971	0.5966	0.5598	0.3015	0.7438	0.5715	0.5475	0.5389	1	0.5883
-0.5778	0.862	0.805	0.6965	0.3793	1	0.9374	0.195	0.9152	0.768	1	0.8404	0.2378	0.8904	0.8882	0.4296	0.721	0.7801	0.8848	0.4864	0.3764	0.6263	0.9674	0.8688	0.4748	0.7271	1	0.4547	1	0.6824	0.8766	0.8803	0.6633	0.9798	0.7809	0.968	0.8707	0.6243	0.9034	1	0.6757	0.8211	0.7449	0.4552	0.8778	0.6579	0.7219	0.738	0.9512	0.7932
-0.5136	0.9716	0.8802	0.5917	0.5661	0.9675	1	0.3184	1	0.8969	0.9976	0.7047	0.4075	0.9736	0.9004	0.3683	0.7349	0.8291	1	0.6897	0.6282	0.7642	1	0.7803	0.5479	0.8184	0.9772	0.31	0.9178	0.5376	0.8999	0.9676	0.8803	1	0.9603	0.864	1	0.8	0.8804	0.9431	0.597	1	0.9036	0.6966	0.9969	0.7347	0.8668	0.8975	0.8611	0.9327
-0.4494	1	0.8377	0.4982	0.7811	0.7709	0.8907	0.4982	0.9894	0.9681	0.8759	0.5855	0.5804	0.9773	0.8002	0.3153	0.7324	0.8135	0.9959	0.8332	0.8892	0.9041	0.8858	0.6668	0.6088	0.9448	0.8599	0.1968	0.7526	0.4661	0.8303	0.9167	0.9613	0.9365	1	0.7336	0.959	0.8863	0.7419	0.7818	0.4823	0.9943	1	0.9348	1	0.7058	1	0.947	0.736	1
-0.3852	0.8468	0.6821	0.3744	0.9202	0.5988	0.6992	0.703	0.8582	1	0.7175	0.45	0.6757	1	0.6929	0.2671	0.6729	0.703	0.8436	0.8463	0.9148	0.9833	0.7377	0.539	0.5893	1	0.6685	0.1228	0.5907	0.3688	0.7238	0.7908	1	0.7971	0.8917	0.5482	0.8678	0.8027	0.5659	0.5917	0.3842	0.8589	0.9567	1	0.8822	0.6087	0.9781	0.9147	0.5406	0.9434
-0.321	0.6194	0.4516	0.2446	0.8922	0.4283	0.4787	0.809	0.6497	0.8894	0.5995	0.301	0.6881	0.9304	0.5452	0.2295	0.5453	0.5527	0.6853	0.7422	0.8715	0.9035	0.5488	0.3432	0.4925	0.7889	0.4812	0.0831	0.4353	0.2814	0.5437	0.6134	0.9478	0.5958	0.7696	0.3783	0.7371	0.6831	0.4051	0.4166	0.2653	0.7299	0.7895	0.8939	0.6498	0.4986	0.7571	0.8409	0.3397	0.7483
-0.2568	0.4424	0.2783	0.1396	0.7535	0.2602	0.2717	0.7551	0.4289	0.6532	0.4437	0.1755	0.6015	0.6949	0.3993	0.2082	0.3774	0.436	0.5234	0.6039	0.7339	0.6376	0.3459	0.176	0.3831	0.5202	0.3274	0.0692	0.263	0.2077	0.334	0.4296	0.7226	0.3978	0.605	0.2465	0.5229	0.5329	0.25	0.2495	0.1532	0.5343	0.5335	0.7282	0.3937	0.3536	0.5016	0.6575	0.1832	0.5368
-0.1926	0.3021	0.1487	0.0696	0.5344	0.1425	0.1459	0.568	0.2647	0.4711	0.3052	0.1031	0.4593	0.4456	0.2776	0.1918	0.2244	0.3567	0.355	0.4919	0.4806	0.3974	0.1944	0.0817	0.2669	0.3359	0.1631	0.0622	0.1285	0.1672	0.184	0.2624	0.4325	0.2444	0.3856	0.1409	0.3238	0.3344	0.1454	0.1409	0.0788	0.2937	0.2977	0.4856	0.2068	0.2221	0.2851	0.4128	0.0979	0.3555
-0.1284	0.1922	0.0645	0.0318	0.3555	0.0725	0.0759	0.3615	0.1599	0.349	0.2402	0.058	0.3411	0.2794	0.2107	0.1814	0.1415	0.2736	0.2005	0.3408	0.2985	0.2078	0.0955	0.037	0.1779	0.1972	0.077	0.0634	0.0623	0.1433	0.086	0.145	0.2385	0.1431	0.2266	0.0816	0.1976	0.1877	0.1073	0.0955	0.0332	0.1346	0.1396	0.2731	0.0796	0.111	0.1262	0.1975	0.0457	0.2243
-0.0642	0.1438	0.0288	0.0158	0.2262	0.0358	0.0434	0.2232	0.1061	0.2562	0.214	0.0262	0.2264	0.1767	0.1855	0.1656	0.0971	0.2149	0.1113	0.233	0.2018	0.0957	0.0385	0.017	0.1315	0.1035	0.0402	0.0599	0.0343	0.1189	0.0415	0.0838	0.1265	0.0994	0.1407	0.0583	0.1251	0.1207	0.0902	0.0677	0.0105	0.0691	0.0583	0.1565	0.0238	0.0528	0.0448	0.0893	0.019	0.1232
0	0.1329	0.0281	0.0124	0.1676	0.0274	0.0387	0.1651	0.0932	0.2358	0.2113	0.0134	0.1709	0.1428	0.1846	0.1533	0.0756	0.1765	0.0974	0.1935	0.1573	0.0609	0.0165	0.0139	0.1282	0.0613	0.0353	0.0564	0.0287	0.112	0.0345	0.0668	0.0847	0.0949	0.1204	0.0562	0.1109	0.1179	0.078	0.0537	0.0071	0.0487	0.0346	0.1109	0.0085	0.0516	0.0221	0.0492	0.0103	0.0684
0.0642	0.185	0.0493	0.0161	0.2103	0.0341	0.0474	0.1681	0.1013	0.2744	0.2199	0.0207	0.1842	0.1463	0.218	0.1543	0.0853	0.1766	0.1486	0.2239	0.1915	0.0773	0.0206	0.0226	0.1769	0.0706	0.0666	0.0665	0.0388	0.1231	0.0401	0.1011	0.0865	0.0975	0.1672	0.0749	0.1709	0.1853	0.0857	0.0542	0.0278	0.0675	0.0537	0.1359	0.025	0.0928	0.0449	0.0505	0.015	0.0751
0.1284	0.2728	0.0971	0.0203	0.3442	0.0438	0.0685	0.2347	0.1156	0.3549	0.252	0.0429	0.2533	0.2041	0.2557	0.1751	0.1116	0.2182	0.2405	0.289	0.3266	0.1472	0.0466	0.0349	0.2843	0.1332	0.1393	0.0919	0.0688	0.1706	0.0526	0.1971	0.1373	0.1074	0.2718	0.1353	0.2903	0.3357	0.1334	0.0779	0.0861	0.1406	0.1148	0.2354	0.0923	0.1929	0.1144	0.0931	0.0409	0.1118
0.1926	0.3549	0.1928	0.0214	0.5424	0.0585	0.0926	0.3872	0.1423	0.5061	0.3382	0.088	0.4072	0.336	0.3045	0.2167	0.1693	0.3071	0.3638	0.4153	0.5269	0.2826	0.0896	0.0546	0.4353	0.2431	0.2503	0.1315	0.1228	0.2754	0.0615	0.3385	0.2604	0.1376	0.4252	0.2465	0.4549	0.5603	0.1997	0.1295	0.1977	0.2795	0.2247	0.43	0.2141	0.3799	0.2546	0.1833	0.09	0.194
0.2568	0.4367	0.3454	0.0198	0.7758	0.0832	0.1111	0.5878	0.202	0.6478	0.4642	0.1762	0.6392	0.4825	0.434	0.2924	0.2774	0.4682	0.5105	0.5992	0.7287	0.5348	0.1628	0.0904	0.591	0.3957	0.359	0.208	0.1947	0.4686	0.0818	0.4993	0.4023	0.1885	0.634	0.4075	0.6654	0.8001	0.3316	0.2064	0.3701	0.4649	0.3701	0.6506	0.3853	0.6465	0.4849	0.3507	0.1702	0.3359
0.321	0.5099	0.513	0.0198	0.9572	0.1125	0.1396	0.7908	0.2751	0.8167	0.6129	0.3133	0.8656	0.736	0.5605	0.4186	0.4059	0.6838	0.6463	0.8154	0.8763	0.7833	0.2659	0.1703	0.7491	0.5917	0.5067	0.3345	0.3023	0.6978	0.1233	0.6767	0.5711	0.2572	0.8102	0.624	0.8525	0.9306	0.5077	0.351	0.5801	0.6567	0.5254	0.8744	0.6022	0.8846	0.6771	0.6106	0.2808	0.4605
0.3852	0.5726	0.6368	0.0229	1	0.1679	0.1746	0.9383	0.3678	0.8782	0.7655	0.4959	1	0.9843	0.6828	0.568	0.5656	0.8239	0.7418	0.9656	0.958	0.9234	0.3674	0.3096	0.9195	0.7661	0.7146	0.4949	0.4373	0.894	0.2027	0.8519	0.7959	0.3531	0.8486	0.862	0.9418	1	0.674	0.4902	0.7925	0.8372	0.6891	0.9371	0.8139	1	0.8463	0.8312	0.3909	0.5949
0.4494	0.6458	0.767	0.0398	0.9276	0.2687	0.2274	1	0.5375	0.7908	0.9029	0.6948	0.9795	0.986	0.7643	0.7027	0.7529	0.9379	0.77	1	1	1	0.453	0.4607	1	0.8822	0.8389	0.6866	0.5885	0.9849	0.3324	0.9717	0.8869	0.5024	0.7927	0.975	0.9703	0.975	0.8628	0.6359	0.959	0.9442	0.8303	0.825	0.9712	0.9517	0.9071	0.9921	0.4858	0.7382
0.5136	0.6863	0.9372	0.0818	0.7358	0.4368	0.3219	0.7827	0.723	0.7407	0.9944	0.8458	0.912	0.9622	0.8515	0.8175	0.8899	1	0.7042	0.9471	0.9181	0.8912	0.5117	0.6431	0.9093	0.9467	0.8493	0.8632	0.7567	1	0.477	1	0.8913	0.6475	0.7246	0.9935	0.937	0.8017	1	0.7825	1	0.9238	0.8465	0.7339	0.9415	0.8162	0.819	1	0.6349	0.7296
0.5778	0.7115	1	0.1546	0.5287	0.5615	0.4621	0.5224	0.8366	0.6292	0.982	0.9285	0.835	0.8441	0.9486	0.9323	0.9875	0.9925	0.5387	0.7974	0.6635	0.7139	0.5625	0.8264	0.751	0.9212	0.8354	0.9981	0.8974	0.9477	0.6878	0.8525	0.8117	0.7639	0.6193	0.9116	0.7934	0.5454	0.9678	0.8377	0.9626	0.8813	0.7618	0.5803	0.8881	0.6332	0.6956	0.9414	0.7	0.6585
0.642	0.7124	0.864	0.2675	0.3049	0.6683	0.5926	0.3357	0.8663	0.4548	0.8536	1	0.661	0.658	1	1	1	0.8289	0.377	0.6103	0.4317	0.5496	0.5476	0.9686	0.5529	0.7458	0.7881	1	0.8852	0.7928	0.9473	0.713	0.7158	0.8738	0.4483	0.8038	0.6446	0.2915	0.8495	0.7725	0.8512	0.7927	0.6551	0.3657	0.75	0.4352	0.5263	0.7305	0.6852	0.5688
0.7062	0.5927	0.7111	0.4327	0.1469	0.7933	0.6693	0.1848	0.817	0.3174	0.6476	0.9837	0.417	0.4853	0.9723	0.9945	0.8666	0.5253	0.2491	0.4125	0.2436	0.3221	0.4748	1	0.3449	0.5783	0.6884	0.9038	0.7223	0.5459	1	0.5616	0.5486	0.8807	0.2835	0.6732	0.4875	0.1501	0.6685	0.606	0.6454	0.5929	0.5182	0.1828	0.5324	0.2651	0.3657	0.4924	0.6241	0.4537
0.7704	0.4066	0.5704	0.5948	0.0752	0.9543	0.7236	0.1021	0.659	0.2005	0.4956	0.8029	0.2389	0.3149	0.8827	0.94	0.6703	0.3175	0.1503	0.2302	0.1194	0.1624	0.3785	0.9034	0.1962	0.4264	0.552	0.7504	0.6272	0.3199	0.9178	0.4061	0.3908	0.7708	0.1554	0.4642	0.3312	0.0702	0.474	0.4001	0.4327	0.3645	0.3432	0.0957	0.326	0.144	0.2303	0.3155	0.4987	0.321
0.8346	0.2544	0.3853	0.7508	0.0435	0.9793	0.7388	0.0703	0.4686	0.1369	0.3454	0.5679	0.1338	0.1808	0.7838	0.8561	0.4327	0.1736	0.0937	0.1232	0.0558	0.0773	0.2453	0.7255	0.1099	0.2766	0.4071	0.5772	0.4691	0.1759	0.7692	0.278	0.2486	0.5705	0.0671	0.2884	0.2256	0.0319	0.2973	0.2045	0.2522	0.182	0.1843	0.0466	0.1711	0.065	0.1052	0.1794	0.3448	0.2136
0.8988	0.1724	0.2638	0.9108	0.0374	0.8117	0.661	0.076	0.311	0.1046	0.2125	0.3825	0.0801	0.1137	0.7057	0.7816	0.2586	0.0912	0.0567	0.0676	0.0342	0.0418	0.1628	0.5472	0.0628	0.1626	0.2935	0.3976	0.2628	0.1076	0.6022	0.163	0.15	0.3676	0.0274	0.1785	0.1625	0.0282	0.1713	0.0858	0.1238	0.0794	0.0932	0.0201	0.0644	0.0263	0.048	0.0772	0.2044	0.1327
0.963	0.1359	0.1599	1	0.0474	0.616	0.5344	0.0959	0.2072	0.0914	0.1489	0.2327	0.0578	0.0943	0.5604	0.6727	0.1549	0.0683	0.0365	0.0465	0.0354	0.0286	0.099	0.3725	0.0396	0.0943	0.206	0.2421	0.1301	0.0889	0.3897	0.0892	0.0992	0.2003	0.0134	0.0995	0.112	0.0379	0.0904	0.037	0.0515	0.0481	0.0478	0.012	0.0139	0.0169	0.0337	0.0271	0.1052	0.077
1.0272		0.0977	0.9401		0.4393	0.3699		0.1404		0.1225	0.1272	0.0489	0.0883	0.3771	0.5214	0.0904		0.0398	0.043	0.0438	0.0371	0.0494	0.2083	0.0362	0.0534	0.1354	0.1296	0.0678	0.0988	0.224	0.0494	0.0771	0.0864	0.0182	0.0475	0.0809	0.0562	0.0529	0.0195	0.0145	0.0414	0.03	0.0126	0.0006			0.0054	0.0521	0.0455
1.0914		0.0629	0.7603		0.2961	0.2171		0.1055		0.1067	0.064	0.0547	0.0864	0.263	0.4051	0.0625		0.0606			0.0541	0.0293	0.1125	0.0457	0.0319	0.0833	0.0761	0.0384	0.106	0.119	0.0368	0.0679	0.0265	0.0323	0.0183	0.0654		0.0353	0.0247	0.0025		0.0297	0.0163				0.0012	0.0234	0.0375
1.1556		0.0502	0.5331		0.1742	0.115		0.0865		0.107	0.0349		0.0953	0.2086	0.3187	0.0538		0.0767			0.0677	0.0249	0.0662		0.0301	0.0524	0.0625	0.0301	0.1137	0.0564	0.0382	0.0656	0.0069	0.05	0.0098	0.0671		0.0328	0.0384	0.0014							0.0039	0.0093	0.0393
1.2198		0.0461	0.3147		0.0907	0.0613					0.0211			0.1667	0.2408						0.0701	0.0258	0.0398		0.0388	0.0436	0.0614	0.0411	0.1211	0.0399	0.0443	0.0706	0.0081	0.0609	0.0137	0.0727		0.0401	0.053	0.0042							0.011	0.011	0.0453
1.284			0.1523		0.0529	0.0347					0.0205			0.1364	0.173								0.03		0.0503	0.047	0.065		0.0946		0.0528		0.0239		0.0253	0.0665			0.0628	0.0118							0.0196	0.0221
1.3482			0.0651			0.0341								0.1423	0.1198								0.0344		0.0608	0.0553	0.0737		0.0659		0.065																	0.0349
1.4124			0.0253			0.045								0.1693	0.1011								0.0489		0.0705	0.0627					0.074
1.4766															0.0934								0.0663			0.0723
1.5408															0.0827								0.0792			0.0807
1.605															0.0764											0.0841
[truncated: 191 more columns]

## Sheet: FIG 3 G TOP
DISTANCE	CENPA
-1.1556
-1.0272														0.0250374					0.00340851																										0.0025338
-0.8988								0.0188613						0.027162	0.0389768		0.00912217		0.0156789								0.0374131	0.0507993										0.0194342					0.0015284		0.00874096			0.00820051
-0.7704						0.0242699		0.0254346			0.0307426	0.0337923	0.0740222	0.0462016	0.0381893	0.00620592	0.0467706	0.0100672	0.0422036		0.0508416	0.0611504		0.105966	0.0487	0.0472085	0.0766111	0.0773881			0.128048	0.0154328		0.0106088		0.0175708		0.0530669	0.0250614	0.0169322	0.0156628		0.00690224		0.0406173	0.0131757		0.019295
-0.642	0.0589153	0.037852			0.0119001	0.147981	0.0327185	0.063578	0.0448292	0.303919	0.0654035	0.0425606	0.148391	0.103952	0.06847	0.0183357	0.244973	0.0223868	0.158133	0.02948	0.139047	0.219224	0.326558	0.192674	0.105776	0.129357	0.212438	0.174853	0.0528915	0.0448445	0.0399591	0.0824478	0.0342242	0.0190767	0.0118835	0.041911		0.200399	0.10148	0.0586059	0.0367329	0.0179365	0.0256129	0.0261755	0.167108	0.0963612		0.0748146	0.0259316
-0.5136	0.269633	0.195685	0.138377	0.10696	0.106541	0.602229	0.101832	0.262705	0.121891	0.366834	0.346829	0.249038	0.439765	0.302389	0.175597	0.15402	0.639096	0.0788104	0.53867	0.176276	0.465439	0.640837	0.450811	0.526107	0.22106	0.451818	0.597749	0.479355	0.22239	0.196202	0.101656	0.378341	0.124156	0.17255	0.11502	0.139538	0.0619742	0.575347	0.339306	0.269333	0.112742	0.125932	0.10607	0.0696024	0.449279	0.527867	0.242543	0.340071	0.220009
-0.3852	0.588895	0.581234	0.437287	0.379659	0.519761	1	0.450953	0.788268	0.377035	0.738241	0.852918	0.792486	0.921475	0.722101	0.568172	0.679549	0.82703	0.382255	0.973159	0.650014	0.759495	1	0.898897	1	0.453667	0.841715	1	0.894485	0.728101	0.721305	0.482945	0.703382	0.42783	0.667081	0.609827	0.497181	0.252027	0.783203	0.712938	0.6205	0.444705	0.520424	0.496571	0.341417	0.77258	1	0.597025	1	0.716997
-0.2568	0.688647	1	0.91992	0.852136	0.944179	0.940148	1	1	0.642712	1	0.796456	1	1	1	1	0.952045	0.499076	0.900995	0.810868	1	0.596816	0.708429	1	0.975921	0.40151	0.867182	0.84452	0.997959	1	1	0.900887	0.600097	0.846665	0.883591	1	1	0.60865	0.740069	0.782935	0.780239	0.942425	0.94403	0.803545	0.682405	0.891804	0.843327	0.59601	0.911922	1
-0.1284	0.467935	0.52606	1	0.907041	0.710372	0.293838	0.823828	0.626267	0.680582	0.798476	0.534279	0.738283	0.630948	0.619075	0.665165	0.468265	0.189074	0.908205	0.321678	0.996005	0.256596	0.20645	0.684913	0.49349	0.259821	0.580427	0.484685	0.450011	0.493197	0.820948	0.854434	0.275299	0.703394	0.531161	0.822936	0.909172	0.689657	0.426374	0.442168	0.634488	0.87031	0.824286	0.663622	0.685594	0.748973	0.426617	0.317913	0.591342	0.707573
0	0.377991	0.311387	0.890314	0.566449	0.307165	0.215859	0.276496	0.428629	0.423064	0.426234	0.466766	0.549124	0.369762	0.293268	0.362447	0.334838	0.188858	0.497349	0.240643	0.761334	0.223194	0.132687	0.437934	0.402772	0.171543	0.523226	0.483314	0.356181	0.190067	0.775251	0.447969	0.164483	0.212536	0.371014	0.437589	0.476803	0.446521	0.289641	0.176256	0.288235	0.559573	0.443703	0.419654	0.442236	0.687981	0.326741	0.293989	0.492748	0.60361
0.1284	0.738962	0.546195	0.968764	0.732801	0.40548	0.540473	0.292773	0.734218	0.583168	0.490918	1	0.69622	0.410926	0.395115	0.458068	0.776305	0.553193	0.690751	0.595089	0.873531	0.6277	0.367329	0.47627	0.543014	0.336046	0.862516	0.820154	0.836249	0.324703	0.971189	0.547803	0.256395	0.218834	0.579905	0.51437	0.494819	0.4824	0.482802	0.221964	0.381452	0.706052	0.433989	0.584977	0.55555	0.981288	0.660683	0.841256	0.608607	0.783801
0.2568	1	0.737408	0.999849	1	0.924785	0.979694	0.737571	0.845584	1	0.65098	0.802805	0.708447	0.676219	0.716699	0.779801	1	1	1	1	0.759874	1	0.847006	0.697056	0.519869	0.878834	1	0.888023	1	0.664204	0.764228	1	0.543856	0.693118	1	0.754721	0.841524	0.852972	0.892888	0.668377	0.838684	1	0.80589	1	1	1	0.98895	1	0.568136	0.980807
0.3852	0.611974	0.597109	0.724771	0.716852	1	0.708022	0.756161	0.467496	0.862997	0.36009	0.367967	0.447112	0.879749	0.670366	0.619818	0.576023	0.907363	0.804397	0.781773	0.410443	0.837253	0.828329	0.663637	0.323435	1	0.547173	0.455771	0.673892	0.921326	0.335609	0.931456	0.981195	1	0.911946	0.474714	0.925611	1	1	1	1	0.737845	1	0.809796	0.811413	0.546552	0.828843	0.380803	0.265132	0.416543
0.5136	0.240027	0.213456	0.331361	0.254723	0.537037	0.236143	0.313759	0.145373	0.45965	0.186736	0.0959452	0.17367	0.677162	0.339475	0.280348	0.159379	0.305657	0.213512	0.226424	0.0978954	0.356273	0.38191	0.357714	0.148458	0.601724	0.201826	0.140156	0.20136	0.524861	0.161094	0.429195	1	0.60882	0.355921	0.129815	0.616024	0.556651	0.670979	0.736135	0.720692	0.247905	0.644768	0.34997	0.280738	0.148085	0.311253	0.113644	0.0604967	0.106729
0.642	0.0725948	0.0711934	0.124641	0.0606838	0.160209	0.0475275	0.104146	0.0467919	0.127646			0.0527621	0.365561	0.0939876	0.101663	0.0510578	0.0582415	0.0180372	0.0379878	0.0147815	0.095028	0.103232	0.194263	0.0540973	0.180679	0.0939978	0.0471138	0.0335152	0.147285	0.143486	0.0810316	0.614862	0.152394	0.0684277	0.0460371	0.219374	0.133725	0.240374	0.252043	0.258918	0.0614589	0.208382	0.0650058	0.0439749	0.0262601	0.0746599	0.16817		0.0193641
0.7704	0.0352938	0.0293836	0.0805388		0.0487051	0.00791668	0.053622	0.0226241	0.0585805			0.0208798	0.156502	0.0311896	0.0857748	0.0248237			0.0184627		0.0325652	0.0290915	0.143461		0.0883405		0.0213076		0.0462893			0.192989	0.0253564		0.0260934	0.0456828		0.051328	0.0640831	0.0578507	0.030825	0.0565135	0.0107555		0.00969455	0.0319215
0.8988					0.0269503	0.00058482		0.0127469					0.0673291	0.0184612		0.0146686																0.0461154				0.00896418			0.0240509	0.0204262	0.020137	0.0231907	0.00087337
1.0272													0.040341			0.0163611																									0.0208837	0.0121389
1.1556													0.0399598
1.284
[truncated: 191 more columns]

## Sheet: FIG 3 G BOTTOM
DISTANCE	CENPA
-1.6692
-1.5408
-1.4124
-1.284																																										0.00038113
-1.1556		0.00013088				0.00649656													0.00281893					0.00952827	0.0803524			0.108602				0.0113778	0.0200637							0.00061557		0.00357349	0.0101884
-1.0272	0.0140917	0.00248065	0.0133713	0.00850399	0.00202139	0.0118231	0.0241844		0.00286253	0.0196464		0.0963738	0.0851319		0.122689				0.0139454	0.034782	0.0415583	0.188144	0.00070792	0.0301443	0.18768	0.0265932	0.0342884	0.25505	0.00595057			0.0239659	0.0824338	0.100598	0.0868639		0.0927206	0.204408		0.00322605	0.016889	0.0233058	0.0569925		0.0501031	0.0152486	0.00089107		0.0154077
-0.8988	0.0777582	0.0234675	0.078798	0.0549946	0.0149697	0.0428226	0.0839161	0.0165775	0.0183547	0.0568509	0.116362	0.121516	0.275561	0.112819	0.140587	0.0146775	0.0752054	0.00323585	0.0675185	0.0801729	0.215303	0.456967	0.00665249	0.115419	0.414571	0.132158	0.0970148	0.496234	0.0239157	0.026681	0.0159635	0.0748382	0.254655	0.141683	0.146244	0.108719	0.111341	0.296054	0.0517832	0.0278327	0.108269	0.114513	0.233856		0.123977	0.108877	0.0104497		0.0328542
-0.7704	0.292917	0.124164	0.316512	0.225357	0.0989357	0.181589	0.232072	0.119473	0.116078	0.202978	0.327266	0.231456	0.604707	0.147053	0.267643	0.069236	0.0938563	0.0285863	0.238413	0.233264	0.66796	0.776879	0.0499409	0.342164	0.701582	0.445625	0.287688	0.712076	0.136016	0.133416	0.0978594	0.246809	0.531741	0.385359	0.341318	0.139711	0.187323	0.51083	0.216937	0.15194	0.37183	0.354814	0.599958	0.0192263	0.213366	0.385082	0.0630187	0.105577	0.118857
-0.642	0.731933	0.389452	0.695961	0.599478	0.358362	0.475803	0.481439	0.464926	0.37894	0.55096	0.690318	0.62158	0.861488	0.460192	0.701273	0.220633	0.270661	0.145985	0.620802	0.572582	1	0.900175	0.225904	0.733034	0.950143	0.84184	0.669824	0.732103	0.445925	0.399716	0.394952	0.557164	0.820771	0.761924	0.76607	0.383878	0.488468	0.857629	0.557252	0.447415	0.718599	0.715663	0.955253	0.0954326	0.364948	0.759774	0.235297	0.27388	0.349261
-0.5136	0.928738	0.775317	0.945123	0.982839	0.731653	0.792543	0.746844	0.872427	0.699255	0.892878	1	0.994698	0.831724	0.801096	1	0.477594	0.616118	0.412193	0.998651	0.955648	0.970154	0.728264	0.585441	1	1	1	1	0.538021	0.845363	0.768274	0.822827	0.76556	0.758595	1	1	0.771554	0.942046	1	0.913152	0.776706	1	1	1	0.326095	0.518016	1	0.530396	0.488643	0.69957
-0.3852	0.783393	1	0.914951	1	1	0.911681	0.837677	1	0.748915	0.92891	0.918424	1	0.533027	0.979771	0.878654	0.709057	0.839411	0.685529	1	1	0.675698	0.408264	0.951669	0.864615	0.790554	0.800053	0.954733	0.316031	1.00401	0.852519	1	0.644397	0.489438	0.919202	0.825568	1	1	0.863773	0.888912	0.874247	0.847511	0.951817	0.76734	0.663167	0.483916	0.765217	0.804123	0.556621	0.875472
-0.2568	0.473093	0.849925	0.556863	0.731023	0.886326	0.693077	0.641552	0.685507	0.51692	0.534082	0.563835	0.590568	0.236911	0.811594	0.497702	0.706343	0.697422	0.703828	0.639293	0.660532	0.266502	0.195539	1	0.548812	0.437023	0.424216	0.545594	0.156651	0.730319	0.597384	0.852953	0.337904	0.205491	0.593844	0.505072	0.768837	0.71024	0.619198	0.518893	0.606929	0.396589	0.613637	0.38447	0.775335	0.307292	0.331371	0.796896	0.497436	0.839377
-0.1284	0.179513	0.497358	0.222293	0.324693	0.480619	0.394104	0.42926	0.413508	0.179123	0.169411	0.293736	0.316549	0.134467	0.471345	0.31944	0.472646	0.34678	0.460433	0.262328	0.30088	0.0739288	0.191604	0.673669	0.280753	0.201199	0.142668	0.208415	0.0689896	0.355082	0.258619	0.449129	0.124996	0.0664751	0.266869	0.264968	0.322784	0.329285	0.42997	0.153419	0.234672	0.120763	0.322296	0.11739	0.518057	0.133233	0.073699	0.585714	0.38039	0.625255
0	0.0869192	0.279459	0.154681	0.094992	0.175129	0.256061	0.400653	0.460873	0.0768185	0.0639869	0.289429	0.275175	0.236202	0.28843	0.3043	0.317796	0.159613	0.252128	0.0926396	0.144368	0.0339768	0.442153	0.376672	0.262574	0.0934191	0.0461958	0.0697857	0.0508548	0.118339	0.118088	0.167813	0.060083	0.0516407	0.13764	0.236243	0.173089	0.169833	0.401255	0.0269054	0.0715909	0.0893255	0.299849	0.0509635	0.260657	0.0616097	0.0653404	0.420592	0.357175	0.472269
0.1284	0.226598	0.376088	0.388543	0.119606	0.184526	0.314388	0.61799	0.726681	0.189636	0.117024	0.571282	0.362113	0.582979	0.425343	0.544876	0.423917	0.240592	0.349769	0.185911	0.160745	0.0992644	0.77675	0.391894	0.531621	0.177754	0.0704993	0.0708319	0.110937	0.135838	0.222836	0.19252	0.0980013	0.168847	0.176345	0.430636	0.32655	0.212082	0.73723	0.0576279	0.122963	0.264727	0.529763	0.128985	0.260644	0.128421	0.273635	0.483131	0.529676	0.574073
0.2568	0.570812	0.700998	0.820124	0.399631	0.478728	0.520205	0.936281	0.86762	0.596898	0.326353	0.893549	0.807178	0.959278	0.748686	0.898419	0.733882	0.578395	0.707357	0.512626	0.308107	0.327723	1	0.64205	0.820416	0.437582	0.177963	0.202931	0.306703	0.399568	0.58258	0.453048	0.289059	0.543694	0.327184	0.726602	0.608228	0.466511	0.976332	0.29372	0.413993	0.584905	0.841157	0.406345	0.530969	0.398129	0.660349	0.759958	0.823353	0.828833
0.3852	0.966082	0.964961	1	0.766842	0.883198	0.805299	1	0.666428	1	0.634854	0.898225	0.994604	1	1	0.919828	1	0.930607	1	0.839352	0.552359	0.708265	0.805813	0.846515	0.935128	0.764712	0.38445	0.528307	0.663453	0.763359	0.967318	0.69721	0.657885	0.88261	0.620249	0.765226	0.740415	0.726959	0.907273	0.708752	0.857244	0.834401	0.942562	0.727123	0.888371	0.785337	0.965767	1	1	1
0.5136	1	0.927351	0.688905	0.947343	0.92184	1	0.728368	0.379572	0.944524	0.96273	0.498344	0.762276	0.736534	0.954646	0.606092	0.951391	1	0.938942	0.957926	0.785624	0.960873	0.445432	0.834541	0.676178	0.999832	0.636323	0.870596	1	1	1	0.762248	1	1	0.905208	0.508956	0.560634	0.817289	0.53557	1	1	0.782087	0.704092	0.826812	1	1	0.87123	0.984378	0.767644	0.90717
0.642	0.632102	0.636113	0.288291	0.722426	0.544784	0.907934	0.376455	0.156148	0.586762	1	0.164381	0.354923	0.387821	0.59453	0.282837	0.654381	0.756297	0.599367	0.773586	0.82165	0.747977	0.15791	0.641721	0.347398	0.893771	0.745641	0.872912	0.973769	0.72537	0.691756	0.48221	0.954142	0.717352	0.926782	0.213668	0.274631	0.674974	0.202368	0.986449	0.735946	0.518981	0.359251	0.700689	0.749679	0.933958	0.516534	0.635336	0.445036	0.527404
0.7704	0.242807	0.301112	0.0727922	0.375764	0.194532	0.554618	0.124643	0.0837994	0.16134	0.714369	0.0845976	0.111286	0.205158	0.231249	0.14066	0.272505	0.40318	0.229855	0.382298	0.545236	0.358027	0.0294705	0.34775	0.115766	0.599305	0.662688	0.560506	0.618971	0.383889	0.297512	0.176952	0.597868	0.321244	0.62432	0.0992485	0.13705	0.359715		0.656652	0.331752	0.200087	0.122757	0.38485	0.352409	0.615177	0.168836	0.287522	0.187694	0.180314
0.8988	0.0584123	0.0915307	0.0121221	0.120646	0.0412196	0.222321		0.0610046	0.0351734	0.315261	0.0789014		0.113993	0.107818	0.0921919	0.0720177	0.1498	0.0510043	0.133371	0.22772	0.0986629	0.00449819	0.136398	0.0478337	0.299895	0.452661	0.224678	0.291323	0.142312	0.0820007	0.0548056	0.242107	0.0832371	0.288891		0.106256	0.154346		0.302498	0.0890304	0.0485756	0.0314408	0.134538	0.105268	0.284362	0.0267229	0.0914622	0.0519763	0.0491149
1.0272	0.00959093	0.0208829	0.00239003	0.0321212		0.0653307			0.00610024	0.108146					0.0723458	0.0135528			0.037206	0.0865665	0.0206012	0	0.0494206	0.0417562	0.144312	0.193428	0.0667088	0.124266	0.0491832	0.0237298	0.0235408	0.0745096	0.0238203	0.117364		0.0832865	0.0891294		0.0958973	0.0166022	0.020111	0.0112581	0.0427491	0.0349123	0.116318	0.00289361	0.0234484		0.0231712
1.1556	0.00291067	0.00539101		0.0115785		0.0180221			0.00152419	0.0250571													0.0257452		0.0650357	0.0689357	0.0331987	0.076098	0.0267421			0.033309		0.0947516			0.0789226			0.00233673	0.0122081	0.00698921	0.0182212			0.00047862	0.00902085		0.0227736
1.284	0.00125736	0.00309277		0.00828954		0.00517028																	0.0199727		0.0392396							0.0259765										0.00816528				0.00021632
1.4124																									0.032316																					0.00044757
1.5408																									0.0376274
1.6692
[truncated: 191 more columns]
