# Supplementary material for: Structural basis of centromeric cohesion protection
Source: Nat Struct Mol Biol. 2023 Apr 20;30(6):853–9. doi: 10.1038/s41594-023-00968-y (PMC10279526; doi:10.1038/s41594-023-00968-y)
Supplement: Source Data Extended Data Figs. 2, 3, 5, 6, 8 and 9 — Statistical source data. [file 41594_2023_968_MOESM4_ESM.xlsx]

## Sheet: ED FIG 2 D
WT	Sgo1 AA
0.773808	2.16961
1.09755	2.52054
0.781288	0.826608
0.540278	2.35695
0.853513	1.83764
0.678409	1.19946
0.589435	2.21339
0.617214	1.63835
0.709409	1.55166
1.93008	2.12178
1.34305	3.53528
1.2094	1.81111
1.14003	2.90715
1.33459	1.12625
0.955645	1.29809
0.748164	2.59313
1.70101	3.34691
1.49591	2.2419
2.36556	0.604274
1.97208	2.09883
1.32769	1.41357
2.49868	2.75767
1.0208	1.82696
1.02908	2.57176
1.79224	1.84526
1.36112	1.30196
1.14574	1.21044
2.15101	0.611955
1.57407	0.454432
2.51287	1.23123
1.25169	1.31527
1.67562	0.663129
1.16046	1.12362
0.460922	0.219884
0.898308	1.12383
1.6372	0.512203
2.41812	0.326689
1.5841	0.805566
1.56018	0.595597
1.31114	0.789652
1.2517	0.703241
1.47248	0.76521
0.901943	0.184329
1.10214	0.692831
1.29019	0.727899
0.626283	0.907736
0.790184	0.592582
1.43494	0.934233
1.3757	0.538067
1.22771	0.700597
0.738629	1.02998
0.793726	1.00192
1.16066	0.206705
0.879674	1.08517
1.92068	0.886651
1.72736	0.636462
0.902336	0.709626
1.29722	0.827884
1.14947	1.11658
1.09755	0.237251
1.12299
2.29955
2.77087

## Sheet: ED FIG 3 A
WT NEB/MET	Sgo1AA NEB/MET	WT MET/ANA	Sgo1AA MET/ANA
25	805	5	10
100	740	15	25
20	995	10	10
25	875	10	10
50	35	15	10
80	530	15	10
20	595	20	5
25	30	35	10
30	25	5	10
15	40	10	10
15	30	10	10
200	105	10	10
145	30	20	10
20	590	20	5
20	50	10	10
35	35	5	10
135	40	20	10
15	1115	10	15
20	645	5	10
15	630	10	5
25	40	5	10
30	265	5	5
35	610	10	15
30	30	15	15
25	35	10	8
30	10	30	10
85	435	25	10
30	30	5	10
35	25	10	20
25	25	25	5
50	35	10	15
25	35	15	10
45	20	15	10
40	225	15
40	35	10
35	200	10
35	555	10
60	590	10
25	30	5
25	30	10
25	310	10
25	35	10
20	30	10
25	55	5
25	30	5
15	555	5
25	585	15
50	20	10
50	305	10
25	130	15
30	370	10
20	525	10
30	30	5
45	790	10
15	35	10
30	220	10
35	40	10
70		10
65		10
100		20
65		10
15		10
20		10
20		10
210		15
45		10
30		25
45		5
35		5
50		10
20		5
20		15
20		10
25		10
25		15
35		10
25		20
25		10
25		20
25		5
20		10
20		30
25		10
20		5
55		10
35		15
45		5
25		10
60
165
35
25

## Sheet: ED FIG 5 C
WT	SGO1 AA	SA WA
0	0.319	0.382
0	0	0.417
0	13.55	0
0.318	1.429	0
0	3.387	0.566
0.33	0	0
1.122	0.531	0
0.811	0	0.527
0	0.457	0.441
0	2.033	0
0	9.063	0.67
0	6.535	0.439
2.64	0.499	0.439
5.449	0.591	0.38
2.305	0.798	1.238
7.16	0.398	1.055
0.685	4.706	0.737
0.507	7.54	0
0.42	0.318	6.336
0	0.36	0.986
0.334	0.745	3.148
0	0.488	9.508
0	0.899	0.535
0	0.702	0.396
0	6.746	1.648
0.321	15.343	1.246
0	0	0.692
0	0	6.214
0	8.604	0
0	11.568	0
0.905	0.59	0.622
0.64	0.828	0.361
0.596	0.845	0
0.575	0.432	0
0	0	0.595
0	0	0.693
0	0	0
0	0	0
0	10.94	0.809
0	13.316	0
0	3.034	1.155
0	14.179	0
0	0.519	0.307
0.461	0.644	0
0.407	3.601	1.09
0	14.785	0.549
0	0.715	0.578
0	1.608	0.47
0.378	0	2.849
0	0.351	3.146
0	0	0.482
0	0	0
0	3.436	0
0	10.963	0.743
0	0	6.276
0.345	0	0.687
1.012	0.418	0.532
0.625	0.643	0
1.868	0.498	5.426
0	1.134	10.527
0	0	0
0.313	0.542	0
0	0	0
0	0.6	0
0	2.778	0
0.46	3.895	0.719
0.323	0.379	0.452
0	0.75	0.695
0	7.678	0.844
0	4.477	5.053
0	0	0.498
0	0	0.773
0	26.177	0
0	10.83	0
0	4.288	0.758
0.466	5.513	0.524
0.762	0.356	0.857
0.427	0.693	0.616
0	0.524	0.716
0	0.404	0.63
0.387	4.583	14.61
0	3.49	6.931
0	0.64	0.36
0	0	0.58
0	0.741	1.764
0	0.805	14.325
0	3.652	0.606
0	3.602	0.71
0	0.763	0
0	0.72	0
0	0	0.54
0	0.432	0
0	0	0.684
0	0.488	1.188
0.352	0.467	0.42
0	0	0.955
0	1.019	17.278
2.898	0.625	5.664
1.334	0.328	6.755
2.848	0	0
8.971	2.236	0.995
0	1.197	0.733
0	4.553	1.161
0	21.839	9.643
0.391	0	16.222
1.953	0	0.488
1.212	7.136	0
0	13.937	0.592
0	0	0.492
0	0.372	0
0.383		0.416
0		0.443
0		5.157
0		0.546
0.457		0
0		0.659
0		0
0		0.432
0		0.523
0		9.816
0.339		11.246
0
0
0.713
1.353
0
0.459

## Sheet: ED FIG 6 D
Wt siL	Wt siSORO	Sgo1 AA siL	SA WA siL
0	0	0	0
0	0.596	0	0
0.307	0.384	0	0
0	0.399	0.35	0.364
0	0	0	0
0	0.418	0.304	0.391
0	2.905	0.484	0
0	0.38	0	0
0	0.335	0	0
0	0.407	0	2.829
0	1.099	0	0
0	0.345	0	0
0	0.335	0	0
0	0	0	0
0	0	0	0
0.72	0	0	0
0	0.313	0	0
0.338	0.476	0	0.468
0.307	0.352	0	0.379
0	0.332	0.358	0
0	0	0	0
0	0.348	0	0.523
0	0.303	0	0.461
0	0	0.367	0
0	2.829	0	0
0.318	1.088	1.34	0.302
0	0.732	0	0.447
0	0	0	0
0	0	0	0
0.306	0	0	0.427
0	0.316	0	0.558
0	0.456	0	0
0	0	0	0
0	0.894	1.422	0.383
0	0	0	0
0	0	0	0
0	0.317	0	0
0	0.529	0	0.432
0	0.319	0	0
0	0	0	0
0	0	0	0
0	0	0.354	2.45
0.366	0.357	0	0.318
0	0.337	0	0
0	0.6	0	0
0	0.72	0.313	0
0	0	0	0
0.369	0	0	0
0	0.362	0	0
0	2.724	0.472	0
0	0.348	0	0
0	0	0	0
0	0.498	0	0
0	2.815	0.307	0.474
0	0	0.593	0
0.552	0.308	0	0
0.312	0.509	0	0
0	0.306	0.648	0.335
0	0	0	0.429
0	0	0	0
0.606	0.515	0	0
0.32	0.98	0	0.384
0	0.341	0.463	0
0.797	0	0.349	0
0.357	0.54	0.305	0
0	0.506	0	0
0.414	0.479	0	0
0.311	0	0	0
0	0	0	0
0	0.317	0.689	0.308
0.437	0.346	0	0.328
0.744	0	0	0
0	0	0	0.402
0	0.808	0	0.825
0	0.505	0	0.484
0	0	0.324	0
0	0	0	0.368
0	0	0	0.354
0	0.345	0	0
0.531	0	0	0
0	0	0	0
0	0.485	0	0.346
0.428	0.308	0	0
0.417	0	0	0
0	0	0	0.586
0	0.335	0	0.43
0.328	0.354	0	0.338
0	0.333	0	0
0	0	0.372	0
0.336	0	0.369	0.635
0	0	0.432	0
0.355	0.385	0.306	0
0	3.251	0.349	0
0	5.106	0	0.543
0	3.836	0	0.341
0	1.379	0	0
0	0	0	0
0.308	0.314	0	2.464
0	0.508	0	0
0	0.335	0.313	0
0.364	0.761	0	0
0.397	0.348	0	0.678
0	0.362	0	0.432
0.37	0	0	0
1.091	0.639	0	0
0	0.78	0.313	0
0	0	0	0
0.525	0.679	0.369	0
0.302	0.418	0	0
0	0	0	0.918
0	0	0	0
0	0.372	0	0
0	1.018	0	0
0	1.873	0	0.406
0.328	0	0	0
0	1.544	0	0
0.398	0.47	0	0
0.348	0.379	0	0
0.368	0	0	0
0.318	0.398	0	0.843
0.381	0	0	0
0	0.366	0	0
0		0.62	0
0.548		0.331	0
0			0
0			0.761
0			0
0.313			0
0			0
0			1.301

## Sheet: ED FIG 8 D TOP
DISTANCE	CENPA
-1.7334
-1.6692
-1.605
-1.5408																																0.0325
-1.4766																																0.0284
-1.4124			0.1442														0.065															0.0332							0.055
-1.3482			0.1239														0.042						0.0246									0.0601		0.0004					0.0566
-1.284			0.1048														0.027		0.056		0.0446		0.0146									0.1318		0.001			0.0435		0.0515
-1.2198			0.1042														0.022		0.05		0.03		0.0246		0.0136		0.0592				0.0123	0.2639		0.0056			0.0385		0.037	0.1509
-1.1556			0.1452	0.0183				0.0948								0.019	0.032	0.04	0.037		0.0169		0.0688		0.0383	0.0033	0.038				0.0078	0.4589	0.0311	0.0259			0.0338		0.0244	0.1984						0.0202
-1.0914			0.2206	0.0195	0.0453	0.016	0.0363	0.1132						0.02	0.0084	0.018	0.068	0.054	0.039	0.001	0.0116	0.009	0.1531	0.068	0.102	0.0038	0.0403	0.0536	0.0102	0.0141	0.0081	0.7026	0.0269	0.0738	0.006		0.0328	0.0088	0.017	0.2552			0.0315			0.0142	0.0462
-1.0272	0.0588	0.1815	0.332	0.0463	0.0489	0.025	0.0359	0.1429						0.0416	0.0196	0.027	0.156	0.086	0.059	0.002	0.0201	0.015	0.2834	0.075	0.2145	0.0109	0.0614	0.0475	0.0165	0.0267	0.0246	0.899	0.0345	0.1665	0.0035	0.0302	0.049	0.0026	0.023	0.3351			0.0318	0.0021		0.0252	0.0757
-0.963	0.0656	0.22	0.4625	0.1085	0.0557	0.055	0.0608	0.1963		0.0701	0.0463			0.0902	0.0593	0.058	0.297	0.134	0.101	0.018	0.0438	0.037	0.4641	0.076	0.3823	0.0335	0.1256	0.0427	0.0491	0.0607	0.0678	1	0.0585	0.3279	0.004	0.0296	0.1006	0.0012	0.0516	0.4787			0.0426	0.0038		0.052	0.1193	0.003	0.0069
-0.8988	0.0913	0.2274	0.6472	0.2205	0.085	0.112	0.1249	0.2621	0.0495	0.066	0.0942	0.0317	0.0348	0.1806	0.1455	0.121	0.449	0.216	0.189	0.077	0.0913	0.082	0.6677	0.096	0.591	0.0826	0.2556	0.0485	0.1338	0.1224	0.1686	0.9988	0.1087	0.5123	0.009	0.0479	0.1854	0.0063	0.1087	0.6247	0.0424	0.0479	0.0778	0.0184	0.0478	0.1074	0.2348	0.0202	0.0254
-0.8346	0.1522	0.2818	0.8566	0.3951	0.1456	0.2	0.2371	0.3657	0.0922	0.0797	0.1913	0.082	0.0527	0.3196	0.2765	0.222	0.65	0.308	0.323	0.19	0.1841	0.169	0.827	0.147	0.7593	0.1691	0.4059	0.0736	0.2498	0.2207	0.3306	0.8535	0.1991	0.6994	0.0256	0.1256	0.3317	0.0252	0.1852	0.761	0.0607	0.0875	0.1543	0.062	0.1101	0.2172	0.4035	0.0712	0.0858
-0.7704	0.2752	0.354	0.9884	0.6257	0.2521	0.319	0.4086	0.4856	0.1922	0.1147	0.3545	0.1602	0.098	0.4895	0.4384	0.348	0.838	0.442	0.51	0.361	0.3614	0.313	0.9209	0.214	0.9083	0.2957	0.5953	0.1279	0.385	0.3589	0.521	0.588	0.3347	0.8863	0.0657	0.2548	0.5152	0.0725	0.3033	0.859	0.1054	0.1521	0.2639	0.1558	0.2117	0.3564	0.5883	0.1694	0.2099
-0.7062	0.452	0.4848	1	0.7732	0.4241	0.483	0.6241	0.6132	0.3543	0.1911	0.5258	0.2896	0.2075	0.6678	0.6184	0.531	0.963	0.587	0.759	0.593	0.5861	0.513	0.9908	0.335	0.9842	0.4496	0.7837	0.2463	0.6171	0.5283	0.6961	0.3517	0.5154	1	0.139	0.3879	0.7002	0.1704	0.4912	0.9488	0.2038	0.267	0.4194	0.3054	0.3713	0.5364	0.7729	0.2991	0.3866
-0.642	0.663	0.6756	0.9519	0.9236	0.6702	0.614	0.8091	0.786	0.5389	0.3118	0.6815	0.4594	0.3866	0.7993	0.7895	0.693	0.976	0.737	0.907	0.83	0.7935	0.715	0.8524	0.524	0.9489	0.6081	0.8844	0.4405	0.8791	0.721	0.8824	0.1934	0.6996	0.9784	0.2492	0.5915	0.9205	0.349	0.7445	1	0.3688	0.4644	0.6177	0.505	0.6153	0.7527	0.8747	0.4844	0.6356
-0.5778	0.8524	0.7913	0.8751	1	0.8873	0.687	1	0.9288	0.7107	0.4518	0.8457	0.5838	0.5651	0.8434	0.9157	0.767	1	0.865	0.916	0.975	0.9431	0.841	0.7556	0.743	0.8752	0.7283	0.8702	0.6418	1	0.8364	0.9978	0.0932	0.8134	0.8814	0.4053	0.7866	1	0.5738	0.8757	0.9771	0.5378	0.6792	0.8365	0.6973	0.8326	0.9043	1	0.6969	0.8752
-0.5136	0.9767	0.9086	0.7198	0.9889	1	0.759	0.968	1	0.8937	0.6204	0.9123	0.6789	0.7526	0.879	0.893	0.819	0.862	0.88	0.882	1	1	0.935	0.5976	0.889	0.676	0.7949	0.7552	0.8695	0.9414	0.8589	1	0.0487	0.929	0.7075	0.5796	0.9266	0.9353	0.7359	0.9248	0.9173	0.7105	0.8365	0.9356	0.8831	0.9443	1	0.9556	0.8347	0.9703
-0.4494	1	0.978	0.6162	0.7988	0.9475	0.753	0.8341	0.9821	1	0.7898	0.8703	0.7953	0.9495	0.8461	0.8544	0.768	0.631	0.824	0.818	0.914	0.8874	0.874	0.3619	1	0.4411	0.8047	0.6136	1	0.8269	0.8432	0.9043	0.0439	1	0.521	0.6906	1	0.8154	0.8334	0.9779	0.8417	0.835	0.9266	0.8802	1	0.9969	0.9977	0.879	0.8621	1
-0.3852	0.8806	0.9481	0.5315	0.5383	0.8403	0.619	0.7	0.8922	0.9855	0.8861	0.8038	0.8209	1	0.7516	0.7748	0.596	0.395	0.691	0.674	0.728	0.7212	0.705	0.2266	0.978	0.2696	0.6838	0.4568	0.9838	0.6771	0.7461	0.7572	0.0514	0.9023	0.3566	0.7341	0.9164	0.6409	0.8388	0.9324	0.7394	0.9209	1	0.8244	0.9563	0.9546	0.8829	0.7826	0.8282	0.8221
-0.321	0.6744	0.9336	0.4736	0.3549	0.6916	0.478	0.5366	0.783	0.8603	0.8657	0.6817	0.7333	0.95	0.6071	0.609	0.437	0.232	0.545	0.455	0.472	0.5405	0.529	0.1383	0.864	0.1758	0.5383	0.291	0.8405	0.4831	0.5853	0.5265	0.0611	0.8054	0.1968	0.7274	0.6571	0.4291	0.7436	0.7699	0.5828	0.8217	0.8841	0.7121	0.8067	0.7648	0.6733	0.6228	0.6877	0.6073
-0.2568	0.4701	0.8924	0.4091	0.2248	0.526	0.381	0.3385	0.69	0.6343	0.7331	0.4735	0.5842	0.8162	0.4212	0.3955	0.304	0.113	0.403	0.27	0.249	0.3253	0.366	0.073	0.753	0.1212	0.3639	0.1816	0.6528	0.2877	0.3759	0.3049	0.0744	0.5661	0.0892	0.6203	0.4648	0.2508	0.6296	0.6181	0.4056	0.6437	0.7138	0.4904	0.6113	0.5197	0.5137	0.3932	0.4689	0.4196
-0.1926	0.286	0.7302	0.3077	0.1344	0.3423	0.282	0.209	0.5924	0.4132	0.5361	0.2942	0.4291	0.6133	0.2519	0.234	0.231	0.042	0.245	0.135	0.116	0.1573	0.203	0.0362	0.606	0.09	0.2137	0.123	0.4724	0.1647	0.2344	0.1479	0.0733	0.3365	0.0304	0.4426	0.2787	0.1445	0.4871	0.4726	0.2861	0.4547	0.5256	0.2687	0.4104	0.3029	0.3224	0.2039	0.2673	0.2543
-0.1284	0.1655	0.5151	0.2555	0.082	0.1968	0.19	0.1437	0.4851	0.2571	0.3635	0.1782	0.2746	0.4313	0.127	0.1299	0.179	0.011	0.131	0.056	0.035	0.0755	0.106	0.0152	0.472	0.0633	0.1065	0.0948	0.2687	0.0924	0.1362	0.0602	0.0506	0.1694	0.0063	0.2842	0.1633	0.092	0.3291	0.3192	0.1913	0.2877	0.334	0.1092	0.2522	0.1373	0.19	0.0957	0.1312	0.1303
-0.0642	0.1081	0.4177	0.2264	0.063	0.1191	0.145	0.1169	0.3737	0.1727	0.28	0.1093	0.1524	0.3243	0.0652	0.0588	0.139	0.002	0.073	0.019	0.007	0.0492	0.056	0.0047	0.396	0.0442	0.0497	0.0847	0.1468	0.0505	0.0717	0.0188	0.0339	0.0789	0.0004	0.1759	0.1076	0.0699	0.229	0.2222	0.119	0.1929	0.2318	0.0431	0.1792	0.0519	0.1228	0.0394	0.0518	0.069
0	0.0899	0.3671	0.2098	0.0607	0.0997	0.129	0.1112	0.3329	0.1529	0.2713	0.0909	0.0962	0.2868	0.0515	0.0281	0.129	0.002	0.053	0.014	0.001	0.0405	0.047	0.0015	0.372	0.0349	0.0335	0.0809	0.1016	0.0427	0.0539	0.0038	0.0289	0.0448	0	0.1343	0.0799	0.0668	0.202	0.175	0.0822	0.1655	0.2105	0.0175	0.1604	0.0247	0.1126	0.0251	0.0206	0.0498
0.0642	0.0936	0.382	0.2118	0.0699	0.1281	0.166	0.1116	0.3811	0.1846	0.3316	0.1264	0.1129	0.3288	0.0933	0.0318	0.134	0.007	0.064	0.024	0.007	0.0444	0.091	0.0073	0.411	0.0406	0.064	0.0815	0.1357	0.0688	0.0824	0.0043	0.0471	0.0486	0.0007	0.1775	0.0959	0.0693	0.2492	0.1811	0.0886	0.2057	0.2647	0.0183	0.2061	0.0387	0.1525	0.051	0.031	0.0516
0.1284	0.1001	0.4624	0.2587	0.0999	0.1799	0.276	0.1135	0.5025	0.277	0.4676	0.211	0.2047	0.4407	0.2231	0.0758	0.154	0.019	0.113	0.058	0.031	0.0526	0.181	0.0311	0.526	0.0583	0.1432	0.0919	0.2392	0.1212	0.1577	0.0111	0.0949	0.0897	0.0032	0.3029	0.1396	0.0774	0.3859	0.2439	0.1512	0.2966	0.3795	0.034	0.3012	0.0957	0.2573	0.133	0.0896	0.0832
0.1926	0.1151	0.5497	0.3604	0.1491	0.2702	0.444	0.1319	0.6391	0.4753	0.6189	0.3614	0.3875	0.5859	0.4238	0.1723	0.195	0.051	0.207	0.129	0.081	0.074	0.328	0.0762	0.68	0.09	0.2841	0.115	0.3732	0.1962	0.2962	0.0213	0.1731	0.158	0.012	0.5184	0.2319	0.0848	0.6029	0.341	0.2663	0.4844	0.5421	0.0538	0.4491	0.2054	0.3958	0.2858	0.2264	0.1388
0.2568	0.1509	0.6661	0.4627	0.2089	0.4046	0.634	0.1611	0.7728	0.6831	0.7745	0.5806	0.6422	0.734	0.6768	0.3139	0.279	0.088	0.32	0.234	0.164	0.1051	0.538	0.1432	0.816	0.1455	0.4858	0.1854	0.5695	0.3101	0.464	0.0304	0.2758	0.2483	0.0341	0.7565	0.3799	0.078	0.8286	0.4913	0.3483	0.7308	0.7189	0.0662	0.6291	0.3973	0.5979	0.49	0.4477	0.2312
0.321	0.2089	0.8085	0.6316	0.2842	0.6047	0.837	0.2119	0.904	0.7984	0.9208	0.8243	0.8395	0.8198	0.9131	0.4997	0.415	0.143	0.454	0.426	0.306	0.1706	0.762	0.2389	0.886	0.2467	0.7347	0.3193	0.7739	0.4569	0.624	0.0386	0.4158	0.371	0.0799	0.9323	0.544	0.0773	0.966	0.7468	0.4994	0.906	0.8733	0.076	0.7695	0.6318	0.7734	0.7372	0.6713	0.3789
0.3852	0.3029	0.9145	0.8544	0.4052	0.7993	1	0.286	0.9023	0.8856	1	0.9563	0.9313	0.847	0.996	0.7117	0.578	0.223	0.621	0.621	0.469	0.2671	0.932	0.3498	0.909	0.3988	0.9155	0.5034	0.9062	0.5967	0.8437	0.0527	0.5528	0.5233	0.1568	1	0.6768	0.1023	1	0.9271	0.6526	1	0.992	0.0848	0.8102	0.7885	0.8526	0.9294	0.8487	0.5769
0.4494	0.4245	0.9994	0.9825	0.5903	0.9043	0.92	0.4011	0.8278	0.8968	0.9154	1	1	0.8147	1	0.8857	0.686	0.328	0.799	0.761	0.644	0.3777	0.993	0.5021	0.819	0.5828	1	0.7251	0.9316	0.7175	0.9958	0.0842	0.6022	0.6288	0.2613	0.9446	0.796	0.1573	0.9427	1	0.7923	0.94	0.9336	0.1097	0.7347	0.8604	0.9453	0.9617	0.9981	0.739
0.5136	0.5706	1	0.9864	0.7846	0.9514	0.745	0.5735	0.742	0.8266	0.7763	0.942	0.9308	0.6556	0.8728	1	0.82	0.439	0.946	0.897	0.749	0.5157	1	0.6764	0.637	0.7928	0.9878	0.8805	0.851	0.8553	1	0.1451	0.5667	0.7248	0.4023	0.7866	0.8726	0.2744	0.7984	0.9975	0.8975	0.7531	0.7702	0.1733	0.6411	0.9512	0.873	0.8718	1	0.8567
0.5778	0.6739	0.9111	0.8971	0.9445	0.8899	0.529	0.7408	0.6004	0.7401	0.5857	0.8083	0.7404	0.4668	0.6276	0.9488	0.957	0.532	1	1	0.784	0.6433	0.97	0.8368	0.455	0.9612	0.9087	0.9662	0.6843	0.9394	0.824	0.2474	0.4902	0.8071	0.5503	0.5611	0.7686	0.4804	0.5964	0.9098	0.9243	0.6127	0.6213	0.2725	0.5201	1	0.7785	0.7796	0.9018	0.9361
0.642	0.6885	0.7328	0.7446	0.9724	0.7537	0.347	0.8427	0.4192	0.585	0.3958	0.6504	0.5215	0.3147	0.3676	0.8075	1	0.65	0.906	0.946	0.788	0.7257	0.763	0.9678	0.274	1	0.7374	1	0.4371	0.9013	0.6382	0.3897	0.39	0.747	0.6435	0.3306	0.5827	0.7098	0.3861	0.7316	0.8427	0.4455	0.4447	0.4539	0.3792	0.85	0.6223	0.6238	0.746	0.9169
0.7062	0.6913	0.5758	0.5242	0.9184	0.5953	0.21	0.8816	0.2549	0.4078	0.2546	0.438	0.3302	0.2044	0.1732	0.6099	0.92	0.697	0.731	0.789	0.656	0.6762	0.502	1	0.161	0.9678	0.5204	0.892	0.2396	0.7809	0.4583	0.5216	0.2733	0.7017	0.6737	0.1562	0.4312	0.8861	0.2142	0.5341	0.6023	0.2724	0.2848	0.6598	0.2443	0.7412	0.4417	0.3856	0.4812	0.6962
0.7704	0.6476	0.4474	0.3394	0.7865	0.422	0.124	0.8161	0.1556	0.2945	0.1514	0.2431	0.1966	0.12	0.0653	0.3943	0.732	0.653	0.56	0.593	0.444	0.592	0.313	0.9606	0.096	0.7871	0.2773	0.6797	0.1361	0.6284	0.2837	0.6858	0.1642	0.6229	0.6504	0.0571	0.2535	0.9276	0.095	0.3098	0.4546	0.1559	0.1633	0.8417	0.1426	0.5551	0.2926	0.223	0.267	0.4865
0.8346	0.4859	0.2994	0.2026	0.5746	0.2641	0.085	0.6845	0.0958	0.2125	0.0843	0.1319	0.1068	0.0619	0.02	0.2352	0.506	0.507	0.383	0.405	0.27	0.4373	0.166	0.8342	0.063	0.5869	0.1169	0.5077	0.0778	0.466	0.1427	0.7841	0.1035	0.482	0.5653	0.0156	0.1379	0.8853	0.0336	0.157	0.3461	0.0967	0.1075	1	0.0785	0.3766	0.1718	0.1186	0.1226	0.3279
0.8988	0.3334	0.2015	0.131	0.3788	0.1483	0.081	0.5352		0.1496	0.0537	0.0678	0.0573	0.0301	0.0095	0.132	0.288	0.397	0.251	0.251	0.14	0.2678	0.088	0.647	0.053	0.409	0.0401	0.3195	0.052	0.3208	0.0601	0.806	0.0663	0.3329	0.4304	0.0059	0.0748	0.7986	0.0108	0.0777	0.2433	0.0645	0.0733	0.9616	0.0402	0.2212	0.0939	0.0531	0.0365	0.2192
0.963	0.2005	0.14	0.1053	0.2206	0.0844	0.095	0.3266		0.1169	0.0614	0.0359		0.0178	0.0142	0.0594	0.138	0.295	0.154	0.145	0.06	0.1434	0.041	0.494		0.2562	0.0103	0.1658	0.0558	0.1938	0.0204	0.7415	0.0539	0.2344	0.2877	0.012	0.0378	0.6552	0.0072	0.0336	0.1522	0.0489	0.0558	0.8345		0.1164	0.0544	0.0225	0.0059	0.1506
1.0272	0.1268	0.0987	0.0798	0.1146	0.0589	0.109	0.1735		0.1066	0.0936	0.0281			0.0266	0.0198	0.059	0.185	0.08	0.084	0.019	0.069	0.023	0.3965		0.1461	0.0032	0.0847		0.1051	0.0093	0.6168	0.0507	0.1663	0.173	0.0273	0.0246	0.4486	0.0141	0.0178	0.0851	0.0526		0.696		0.0732	0.0394	0.0132		0.106
1.0914	0.0876	0.0815	0.0752	0.0471	0.0503		0.0915			0.1362					0.0076	0.026	0.091	0.049	0.055	0.006	0.0329	0.023	0.279		0.076	0.0074	0.0524		0.0739	0.0146	0.4599	0.0519	0.1008	0.082	0.0425	0.0233	0.2527	0.0274	0.0172	0.0566	0.0698		0.5221		0.0465	0.036			0.0838
1.1556	0.0649	0.0791	0.082	0.0163	0.0507		0.052								0.0111	0.019	0.032	0.04	0.048	0.011	0.0259	0.034	0.1597		0.0338	0.0218	0.0455				0.3282	0.0466	0.0666	0.0262			0.1335	0.04	0.025	0.0511			0.3342		0.0372				0.0718
1.2198	0.0575		0.0831	0.0096	0.0539		0.0375								0.0207	0.026		0.039	0.05	0.028			0.1023		0.0176		0.049				0.2193	0.0444	0.0521	0.0044			0.0732	0.0414	0.0354				0.1755
1.284				0.013	0.053		0.0349									0.043		0.047	0.059				0.0673				0.0587				0.1391	0.0424		0			0.0439						0.0784
1.3482							0.0393									0.061			0.079				0.0415								0.0872	0.0396					0.0353						0.0361
1.4124							0.042									0.07			0.088												0.0582						0.0372						0.0251
1.4766																0.076															0.0524						0.0451						0.0323
1.5408																															0.0556						0.0539						0.0464
1.605																																					0.055						0.0586
1.6692																																					0.0496						0.0685
1.7334																																					0.0449						0.0707
1.7976																																					0.0421						0.0658
1.8618																																					0.0392
[truncated: 191 more columns]

## Sheet: ED FIG 8 D BOTTOM
DISTANCE	CENPA
-1.284
-1.2198																																			0.1237
-1.1556																																			0.1472
-1.0914		0.1146																									0.0855								0.1964
-1.0272		0.1256	0.0318														0.0841	0.088									0.0902		0.108						0.2705
-0.963		0.1399	0.0197			0.1367							0.1251	0.0487			0.0931	0.083	0.1356								0.0892		0.098		0.2538				0.4412	0.1539
-0.8988	0.1557	0.1376	0.0185	0.0741		0.1329				0.0545			0.1022	0.0529			0.1194	0.1105	0.1154			0.1715		0.1587			0.1205		0.107	0.0425	0.271		0.0792		0.6379	0.1427	0.1319			0.0012	0.0131						0.0056
-0.8346	0.1606	0.1558	0.0456	0.0799		0.1228	0.0917		0.0355	0.0524		0.0386	0.0852	0.0657		0.2103	0.1344	0.191	0.1166			0.1492	0.078	0.1577	0.0875	0.1254	0.2562	0.0524	0.113	0.07	0.2594	0.0335	0.0731		0.7942	0.138	0.1216		0.0062	0.0005	0.0107		0.0073			0.0013	0.0067
-0.7704	0.1522	0.2059	0.1231	0.1225	0.0205	0.1048	0.1099	0.0947	0.0375	0.0497	0.057	0.0336	0.0814	0.0726	0.1195	0.1927	0.16	0.2967	0.1522		0.1131	0.1544	0.084	0.2024	0.0876	0.1287	0.5424	0.0599	0.142	0.1196	0.245	0.0378	0.0747	0.0623	0.8112	0.1599	0.1481	0.0884	0.008	0.0004	0.0158		0.0085	0.0022	0.0009	0.0051	0.0112	0.0241
-0.7062	0.1824	0.3064	0.3002	0.1927	0.038	0.0984	0.1365	0.1042	0.0599	0.0563	0.0645	0.0489	0.1084	0.0685	0.1358	0.2314	0.2252	0.4113	0.2051		0.1874	0.2055	0.102	0.2629	0.0965	0.1694	0.8644	0.0919	0.191	0.2268	0.2605	0.0589	0.0922	0.0671	0.6837	0.217	0.2011	0.0929	0.0117	0.0014	0.0371	0.0036	0.0137	0.0073	0.0022	0.0202	0.0414	0.0482
-0.642	0.2665	0.4838	0.6279	0.3953	0.0786	0.1311	0.1709	0.1383	0.1212	0.1105	0.0669	0.111	0.1812	0.0662	0.1493	0.3753	0.3433	0.5558	0.3245	0.1461	0.3214	0.2846	0.13	0.3413	0.1494	0.2191	1	0.1883	0.284	0.465	0.3303	0.1137	0.1432	0.1037	0.4975	0.3028	0.3287	0.1221	0.0331	0.0054	0.1482	0.0107	0.0402	0.0198	0.006	0.0811	0.1836	0.123	0.0197
-0.5778	0.4627	0.6981	0.9135	0.6963	0.175	0.228	0.248	0.2328	0.2415	0.2394	0.0618	0.2925	0.3195	0.0789	0.1821	0.6354	0.4988	0.6942	0.5025	0.187	0.5709	0.4468	0.204	0.4748	0.3081	0.2909	0.8242	0.4309	0.454	0.8616	0.4584	0.2567	0.2834	0.2295	0.3383	0.4604	0.5542	0.2122	0.1098	0.0251	0.4738	0.0354	0.1273	0.0575	0.017	0.2818	0.51	0.3442	0.0529
-0.5136	0.7551	0.8082	1	0.9186	0.4339	0.4332	0.4387	0.421	0.4392	0.5069	0.0965	0.5929	0.5286	0.1307	0.2605	0.9966	0.75	0.7432	0.77	0.2569	0.8638	0.6703	0.357	0.6419	0.5333	0.42	0.5228	0.7953	0.704	1	0.6409	0.552	0.5851	0.4771	0.2308	0.6299	0.793	0.3575	0.3262	0.1	0.8685	0.1573	0.3566	0.1751	0.0569	0.6616	0.8195	0.716	0.1807
-0.4494	0.9946	0.696	0.9273	0.972	0.7736	0.7352	0.75	0.6559	0.7107	0.8868	0.1924	0.9265	0.7306	0.2619	0.4114	1	0.9191	0.711	1	0.3832	0.959	0.8742	0.539	0.8693	0.7558	0.5717	0.2776	1	0.959	0.871	0.8535	0.8811	0.9123	0.7979	0.1899	0.7528	0.9789	0.6419	0.6995	0.3341	1	0.5093	0.7652	0.4966	0.1914	0.9019	0.9086	0.9944	0.4433
-0.3852	0.9721	0.5433	0.6361	0.8465	1	1	1	0.8218	0.8825	1	0.3785	1	0.8812	0.5232	0.6771	0.7796	1	0.6045	0.8964	0.5723	0.9818	1	0.727	0.9873	0.8707	0.7659	0.1325	0.8632	1	0.6046	1	1	0.8816	1	0.151	0.7241	0.9316	0.9493	0.8047	0.7513	0.7276	0.7588	0.9225	0.8761	0.4971	0.7584	0.6268	1	0.7811
-0.321	0.7593	0.4089	0.3111	0.6103	0.9	0.9165	0.9821	0.7737	0.7767	0.7089	0.637	0.7322	0.7838	0.8792	0.923	0.5357	0.955	0.4929	0.6149	0.6849	0.8571	0.9001	0.889	0.9668	0.9441	0.8558	0.0787	0.5642	0.889	0.3115	0.8746	0.7448	0.5593	0.9023	0.1264	0.6112	0.732	0.934	0.551	0.9265	0.3265	0.654	0.6284	0.893	0.8203	0.4051	0.2494	0.7576	1
-0.2568	0.5768	0.2681	0.1411	0.3863	0.6217	0.653	0.7478	0.5868	0.5776	0.3257	0.7834	0.4245	0.5321	1	0.9751	0.3874	0.7932	0.3978	0.3648	0.7082	0.5942	0.6711	1	0.9209	0.8858	0.8414	0.0648	0.3085	0.698	0.1413	0.6231	0.3659	0.3333	0.6597	0.1175	0.4739	0.4152	0.6497	0.2191	0.7264	0.1052	0.415	0.2377	0.5799	0.8638	0.139	0.0683	0.3847	0.8955
-0.1926	0.3922	0.1759	0.0826	0.2239	0.3182	0.375	0.4363	0.3822	0.3502	0.1282	0.7407	0.1878	0.3031	0.8668	0.7956	0.3098	0.5398	0.2951	0.2093	0.6529	0.4304	0.4675	0.781	0.7573	0.6647	0.7849	0.0617	0.1555	0.405	0.0688	0.4264	0.1589	0.1674	0.3453	0.1208	0.2889	0.2356	0.4241	0.0604	0.3654	0.0317	0.1769	0.0689	0.2269	0.5659	0.0392	0.0176	0.1505	0.4583
-0.1284	0.2691	0.1368	0.0509	0.1408	0.1496	0.2011	0.2052	0.2149	0.1901	0.0575	0.5508	0.0755	0.1461	0.6211	0.5514	0.2269	0.3307	0.2359	0.1299	0.5161	0.2667	0.2999	0.489	0.5617	0.4393	0.5906	0.063	0.0885	0.225	0.0436	0.2933	0.0569	0.0853	0.1452	0.1368	0.1596	0.1632	0.2623	0.0204	0.1157	0.0087	0.0523	0.0232	0.0752	0.2053	0.0129	0.0034	0.0509	0.223
-0.0642	0.2386	0.1197	0.0328	0.1056	0.0678	0.1196	0.1064	0.1071	0.099	0.0256	0.3842	0.0349	0.0808	0.3782	0.371	0.189	0.2093	0.2115	0.0923	0.416	0.175	0.2359	0.31	0.4213	0.2686	0.4387	0.0604	0.0622	0.162	0.0301	0.2162	0.0235	0.0633	0.0678	0.1281	0.1172	0.1247	0.146	0.0058	0.0257	0.0028	0.0145	0.0067	0.023	0.058	0.0057	0.0005	0.022	0.0816
0	0.2125	0.1098	0.0321	0.1042	0.0427	0.1123	0.0705	0.0628	0.0659	0.0222	0.3581	0.0264	0.0727	0.3375	0.3055	0.1671	0.1814	0.1936	0.088	0.335	0.1461	0.2231	0.192	0.3654	0.1989	0.3531	0.0517	0.0575	0.145	0.0258	0.17	0.0192	0.0541	0.0369	0.1005	0.1063	0.1131	0.0976	0.0031	0.0075	0.0019	0.0056	0.0036	0.0215	0.0228	0.0044	0.0004	0.0205	0.0335
0.0642	0.2196	0.1299	0.038	0.1239	0.0641	0.1617	0.0772	0.0748	0.0759	0.047	0.4927	0.0303	0.1071	0.443	0.387	0.1716	0.2648	0.2351	0.1442	0.3584	0.1968	0.248	0.225	0.4323	0.2794	0.3616	0.0543	0.0772	0.177	0.034	0.1746	0.0263	0.0602	0.0449	0.1004	0.1129	0.1282	0.1157	0.004	0.0076	0.007	0.0077	0.0056	0.0702	0.0264	0.0051	0.002	0.0322	0.0403
0.1284	0.2777	0.23	0.0684	0.171	0.1434	0.2858	0.1721	0.11	0.1385	0.1497	0.8021	0.0452	0.2289	0.6817	0.564	0.2167	0.4372	0.3498	0.2674	0.5153	0.345	0.3309	0.372	0.5775	0.48	0.457	0.0786	0.1287	0.226	0.0472	0.21	0.041	0.0828	0.0791	0.1389	0.12	0.1716	0.1847	0.0098	0.0243	0.024	0.034	0.0116	0.2483	0.081	0.0077	0.011	0.0548	0.1125
0.1926	0.3105	0.4134	0.1477	0.2555	0.3081	0.4931	0.3952	0.1797	0.275	0.3547	1	0.0948	0.4382	0.8289	0.9518	0.3496	0.6254	0.5216	0.4482	0.7742	0.6086	0.4708	0.599	0.8097	0.7489	0.6176	0.1348	0.252	0.303	0.0547	0.2455	0.0824	0.1347	0.1673	0.2116	0.1664	0.2717	0.3345	0.0189	0.0888	0.0912	0.1588	0.0221	0.624	0.2452	0.016	0.0565	0.0912	0.3046
0.2568	0.3487	0.767	0.2844	0.433	0.5595	0.7356	0.6871	0.3272	0.4735	0.6209	0.9674	0.2249	0.6812	0.7588	1	0.5265	0.7313	0.7541	0.6418	0.9031	0.9193	0.6628	0.865	1	0.9646	0.8381	0.2115	0.481	0.475	0.0565	0.333	0.1743	0.2363	0.393	0.3558	0.2701	0.4855	0.6454	0.0501	0.2959	0.2811	0.4793	0.0626	1	0.5911	0.0455	0.2309	0.1497	0.6046
0.321	0.4819	1	0.4603	0.7438	0.7404	0.9409	0.8333	0.5093	0.7223	0.9278	0.6362	0.4493	0.9442	0.5277	0.7703	0.6717	0.6767	0.9516	0.774	1	1	0.8341	0.931	0.9867	1	1	0.374	0.7468	0.784	0.0585	0.5015	0.3508	0.4647	0.754	0.6436	0.4319	0.7767	0.9018	0.1877	0.6769	0.5845	0.8966	0.2242	0.9269	0.9608	0.1724	0.6093	0.2505	0.8741
0.3852	0.6583	0.9834	0.6333	1	0.67	0.8743	0.7697	0.7224	0.994	0.8806	0.3407	0.7021	1	0.2891	0.4728	0.7685	0.5633	1	0.8349	0.9849	0.8457	0.9346	0.922	0.7543	0.9416	0.8643	0.6268	0.8644	0.926	0.0901	0.759	0.5664	0.8845	0.9874	0.9201	0.6934	1	1	0.6016	1	0.9198	1	0.6342	0.4337	1	0.6004	0.9917	0.3772	0.9015
0.4494	0.8714	0.7043	0.6873	0.8249	0.5245	0.6216	0.5465	0.956	1	0.5917	0.1886	0.8526	0.7693	0.145	0.2543	0.7603	0.4233	0.8967	0.7535	0.7259	0.5261	0.8964	0.655	0.4472	0.6672	0.604	0.7376	0.7254	0.945	0.1687	0.948	0.6554	1	0.8464	1	0.9843	0.9208	0.861	1	0.9072	0.9232	0.6237	1	0.1536	0.637	1	1	0.3947	0.5945
0.5136	1	0.3752	0.5213	0.4533	0.298	0.384	0.3096	1	0.7059	0.3079	0.1092	0.655	0.446	0.0745	0.1343	0.5912	0.2995	0.7337	0.504	0.487	0.3395	0.7048	0.392	0.2585	0.4065	0.3552	0.6792	0.4926	0.755	0.3415	0.9389	0.5882	0.7302	0.5396	0.8233	1	0.713	0.6098	0.7718	0.4929	0.5806	0.2341	0.8101	0.0417	0.254	0.8844	0.5167	0.3288	0.267
0.5778	0.9168	0.2015	0.2953	0.2136	0.1425	0.2234	0.1605	0.739	0.3928	0.1474	0.0731	0.3561	0.2114	0.0544	0.0954	0.4209	0.2029	0.54	0.311	0.336	0.2152	0.3478	0.216	0.1383	0.2306	0.2026	0.5119	0.3042	0.543	0.5629	0.809	0.3059	0.4152	0.2475	0.5959	0.7492	0.5196	0.4172	0.3187	0.1465	0.2528	0.0536	0.3752	0.0106	0.0804	0.6252	0.167	0.2264	0.1005
0.642	0.6555	0.1317	0.1436	0.1152	0.0821	0.1315	0.0831	0.3717	0.2206	0.0819	0.0634	0.1705	0.1105	0.0588	0.096	0.2992	0.1377	0.3578	0.217	0.2035	0.1607	0.1426	0.114	0.0956	0.1257	0.1111	0.3228	0.1666	0.338	0.6875	0.6144	0.1206	0.2117	0.1015	0.4125	0.4757	0.3223	0.2693	0.1133	0.0343	0.0758	0.0104	0.141	0.0025	0.0298	0.3401	0.0329	0.1434	0.0336
0.7062	0.4169	0.0982	0.0678	0.0746	0.0588	0.0933	0.0425	0.1765	0.1094	0.05	0.0661	0.0854	0.0811	0.0566	0.113	0.2061	0.0942	0.2787	0.1576	0.1428		0.0809	0.07	0.1104	0.0782	0.0817	0.1874	0.0978	0.226	0.6455	0.4185	0.0576	0.11	0.0487	0.3027	0.2453	0.1942	0.178	0.0409	0.0115	0.0229	0.0018	0.0492		0.0098	0.1489	0.0068	0.0796	0.0128
0.7704	0.2414	0.0905	0.0428	0.0639	0.0471	0.0818	0.0387	0.1034	0.0554	0.0349	0.0747	0.05	0.0674			0.19	0.0883	0.2483	0.12	0.1202		0.0866		0.1217	0.0624	0.0821	0.1061	0.0808	0.161	0.5373	0.2895	0.0323	0.0774	0.0351	0.2299	0.1322	0.1573	0.121	0.017	0.0051	0.0117	0.0002	0.0208		0.0048	0.0593	0.0008	0.0416	0.0053
0.8346	0.1702	0.0903	0.0439	0.0668	0.0398	0.0795	0.056	0.0696				0.0375	0.0632			0.2217	0.1085	0.2089	0.1239	0.1123				0.1177			0.0706	0.071	0.114	0.3504	0.2149	0.0261	0.0675	0.0333	0.2149	0.0943	0.1405	0.0882	0.0071	0.0058	0.0105	0	0.0087			0.0228	0.0001	0.0256	0.0045
0.8988	0.1457	0.0983	0.057	0.0722		0.0758		0.0694				0.0374	0.0687			0.2653	0.1378	0.1882									0.0697	0.0573	0.073	0.1843	0.1619	0.0295	0.0645		0.2036	0.0826	0.1542	0.0778		0.006	0.0134		0.0043			0.0089		0.0191
0.963	0.1521	0.0997	0.0707					0.0725										0.1858									0.0852			0.0864	0.1371	0.0335	0.073			0.0972					0.0174		0.004					0.0123
1.0272	0.1799	0.1011	0.073															0.1867									0.0981			0.0604	0.1397	0.0376									0.0194
1.0914			0.0785															0.1868									0.0977			0.0572	0.1634										0.0202
1.1556			0.0938																											0.0551
[truncated: 191 more columns]

## Sheet: ED FIG 9 D TOP
DISTANCE	CENPA
-1.1556	0.0287438
-1.0272	0.030803
-0.8988	0.0518929	0.0122376	0.0311845	0.015801				0.0666624															0.0243002																						0.0836476
-0.7704	0.218013	0.0202548	0.0696008	0.0859887			0.0848456	0.0926764	0.0311661					0.0265804	0.0652162		0.0345686						0.0939166	0.102399	0.0242212	0.081029	0.0224171	0.118957	0.0371964	0.0263444				0.0338619		0.0413976			0.0320348	0.0425119	0.0533859	0.0870588		0.0284354	0.11775		0.0626754		0.0307819
-0.642	0.654274	0.164541	0.213553	0.362066	0.0669777	0.0977497	0.128572	0.17451	0.0618565	0.108475	0.0586697		0.0687174	0.0429212	0.258765	0.084556	0.145804	0.0355025	0.0303906	0.345612	0.0962603	0.0700526	0.377066	0.216566	0.0634709	0.21768	0.0778387	0.207106	0.136207	0.0850378	0.070092	0.0669438	0.0768908	0.0858303	0.185407	0.0818864		0.0482126	0.0895712	0.164497	0.185697	0.284892	0.0302437	0.113325	0.319148	0.0578521	0.103201		0.0852675
-0.5136	1	0.70939	0.500076	0.785934	0.325891	0.267717	0.324288	0.402604	0.293603	0.587406	0.303254	0.0783178	0.370446	0.221285	0.740332	0.22616	0.456232	0.166078	0.124781	0.79005	0.464932	0.136904	0.768824	0.653625	0.262049	0.611154	0.276755	0.536443	0.514489	0.353874	0.160904	0.173349	0.196489	0.327752	0.493571	0.282204	0.210139	0.166563	0.338478	0.624267	0.563922	0.651772	0.150068	0.450718	0.796271	0.187178	0.30616	0.138188	0.373827
-0.3852	0.696386	1	0.458443	0.861915	0.782786	0.7062	0.66685	0.737522	0.852397	1	0.726612	0.339804	0.916366	0.823031	1	0.682864	0.841045	0.604275	0.486908	1	0.938436	0.343827	0.740807	1	0.710538	1	0.651347	1	1	1	0.574978	0.459866	0.684989	0.749716	1	0.650925	0.578648	0.492852	0.715587	1	0.877891	1	0.550605	0.963221	1	0.621845	0.701681	0.479245	0.929383
-0.2568	0.280356	0.541104	0.258086	0.515029	0.770067	0.887438	0.799365	0.707532	1	0.841718	0.909257	0.745539	0.938263	1	0.585725	1	0.796885	1	0.90046	0.789943	1	0.500234	0.301933	0.625096	0.760693	0.864781	0.828982	0.946377	0.964635	0.966528	1	0.794905	0.994068	0.732277	0.986594	0.720876	1	1	1	0.918338	0.623875	0.726273	0.842094	1	0.629869	1	1	0.788338	1
-0.1284	0.104198	0.128583	0.0689003	0.172372	0.452263	0.42666	0.566435	0.445155	0.56014	0.389011	0.360921	0.918283	0.361449	0.686438	0.22733	0.812743	0.561554	0.820062	0.773328	0.38285	0.577071	0.492514	0.0755444	0.284705	0.365633	0.385897	0.606224	0.602668	0.465126	0.585124	0.88839	0.6369	0.798249	0.473457	0.523911	0.445107	0.879116	0.790025	0.883574	0.425342	0.21524	0.325855	0.585705	0.472225	0.236475	0.700819	0.565188	0.600364	0.498436
0	0.109684	0.115714	0.0465358	0.0989137	0.315213	0.327653	0.314714	0.421173	0.132898	0.29747	0.119469	0.513253	0.198277	0.551121	0.194116	0.363847	0.547797	0.420258	0.555639	0.373218	0.331935	0.411491	0.0623941	0.23697	0.114996	0.350914	0.350451	0.356359	0.242205	0.293364	0.616032	0.30643	0.468367	0.255655	0.470923	0.281171	0.710233	0.541998	0.781822	0.222952	0.131422	0.257941	0.2149	0.177495	0.204163	0.314139	0.434218	0.311091	0.281481
0.1284	0.256197	0.431431	0.2135	0.336107	0.643534	0.725117	0.406616	0.738686	0.3066	0.362104	0.218514	0.604571	0.497315	0.782546	0.425907	0.469892	0.984043	0.472066	0.789317	0.563211	0.573971	0.506822	0.166563	0.522888	0.166658	0.8021	0.547687	0.40066	0.486241	0.562366	0.874297	0.531921	0.567782	0.281301	0.744934	0.375052	0.930963	0.575111	0.924857	0.275633	0.340004	0.57267	0.313256	0.39474	0.412662	0.357731	0.64623	0.550033	0.589959
0.2568	0.351494	0.933639	0.626741	0.849348	1	1	0.788343	1	0.772951	0.420276	0.740953	1	1	0.796267	0.902189	0.951818	1	0.811458	1	0.775384	0.684027	0.922695	0.565032	0.868917	0.572732	0.994409	0.943315	0.696723	0.810487	0.947655	0.871717	1	1	0.645861	0.693606	0.715742	0.994891	0.714579	0.990223	0.441626	0.785325	0.955563	0.914466	0.796192	0.867416	0.813755	0.827499	1	0.905514
0.3852	0.288894	0.711427	1	1	0.602512	0.715509	1	0.857465	0.938474	0.593318	1	0.969162	0.753384	0.417369	0.9028	0.946147	0.386337	0.854772	0.500502	0.8853	0.469284	1	1	0.70863	1	0.568282	1	0.962428	0.613914	0.875394	0.511992	0.801923	0.69491	1	0.400621	1	0.557844	0.468544	0.604539	0.591465	1	0.671982	1	0.77568	0.946229	0.883127	0.469221	0.673909	0.678848
0.5136	0.0926051	0.21136	0.523458	0.468271	0.264914	0.275909	0.675832	0.41334	0.434843	0.537985	0.456354	0.361969	0.275585	0.115055	0.379683	0.5177	0.110917	0.500817	0.105693	0.578299	0.116286	0.537812	0.655778	0.303323	0.816588	0.13845	0.528931	0.923707	0.172183	0.321129	0.113039	0.277191	0.330434	0.787751	0.172485	0.755616	0.229289	0.159102	0.189653	0.485187	0.511575	0.272874	0.405606	0.294446	0.554475	0.492671	0.152183	0.2467	0.24428
0.642	0.0427905	0.0367231	0.169092	0.108063	0.110411	0.0892021	0.308255	0.169938	0.0867552	0.27721	0.0892268	0.0506472	0.043396	0.0341628	0.0988175	0.129412		0.161118	0.0278456	0.208909		0.139109	0.152677	0.131597	0.260254	0.0366491	0.150389	0.538824	0.029302	0.0728569		0.0645138	0.103124	0.341395	0.0790013	0.291269	0.139613		0.0465068	0.315486	0.131318	0.088127	0.090305	0.0645769	0.207555	0.16746		0.0899864	0.0548148
0.7704	0.0220143	0.0126411	0.0354807		0.0719848		0.127059	0.0870415		0.106511			0.00885405	0.0203828				0.0591345				0.0571753	0.0394346	0.101846	0.0529632		0.0331439	0.209149						0.105749		0.0858757				0.119813	0.0333748				0.100603
0.8988	0.0169938		0.0187554		0.0564023																				0.0201249			0.072364						0.0517132						0.0341341
1.0272			0.0137185																															0.0377923
1.1556
1.284
[truncated: 191 more columns]

## Sheet: ED FIG 9 D BOTTOM
DISTANCE	CENPA
-1.1556
-1.0272
-0.8988					0.0085116	0.0534203				0.0368015				0.0354678																						0.0175564			0.0469306
-0.7704	0.0420676	0.11234	0.00520701	0.0126366	0.0164824	0.0861421		0.0465445	0.0269769	0.0646577			0.0719546	0.180689	0.0137029		0.111721	0.0486554			0.0330734	0.0487737	0.0204441	0.0814416			0.0366539	0.0226078							0.0382285	0.0696066	0.0622721	0.0374387	0.145434	0.0244103					0.0688097		0.0634844
-0.642	0.209813	0.447788	0.0262256	0.0288221	0.0596565	0.225555	0.055247	0.264414	0.0571934	0.200631	0.0546149	0.0373734	0.109636	0.626168	0.044651		0.0553314	0.176832	0.0429871	0.0133936	0.0545829	0.228051	0.100244	0.131553	0.0612201		0.0735857	0.0662764	0.0383468	0.178487		0.0623771	0.0486967	0.0606956	0.122067	0.283139	0.283973	0.253969	0.45689	0.129608	0.0518751	0.180865		0.0638129	0.179806	0.0751237	0.151853	0.0411001	0.0835682
-0.5136	0.612774	0.962316	0.169672	0.1765	0.387539	0.575348	0.326581	0.726896	0.241029	0.580491	0.17881	0.17002	0.354755	1	0.190895	0.135821	0.208172	0.484385	0.134026	0.0507824	0.150522	0.594804	0.403352	0.449207	0.266145	0.0677143	0.177816	0.232506	0.130026	0.42358	0.167896	0.263818	0.0843917	0.262533	0.407769	0.729852	0.756968	0.634416	0.998754	0.437798	0.376375	0.658733	0.0885637	0.265705	0.525167	0.259705	0.451387	0.181551	0.236072
-0.3852	0.867332	0.99935	0.553494	0.717768	0.840927	1	0.985692	1	0.622705	1	0.60878	0.604233	1	0.739913	0.578191	0.501367	0.729572	0.865376	0.409763	0.191172	0.608459	0.808554	0.896849	0.883852	0.784708	0.368351	0.357911	0.603189	0.257414	0.930583	0.616797	0.809728	0.253931	0.628714	0.822836	1	0.858281	0.857708	1	1	1	0.907188	0.471835	0.709799	0.8918	0.702952	0.826372	0.595494	0.655172
-0.2568	0.574022	0.3678	0.865996	1	0.801715	0.724962	1	0.814797	0.652906	0.864324	0.835078	1	0.954765	0.250266	0.848817	1	0.938238	1	0.817659	0.45308	1	0.476025	1	0.932362	0.911531	0.96259	0.358749	0.819602	0.330432	0.977729	1	1	0.712534	0.686241	0.765802	0.587752	0.424085	0.529363	0.545228	0.682567	0.781443	0.712406	1	0.964747	0.741617	1	0.626524	0.840065	1
-0.1284	0.169187	0.0853147	0.667114	0.658244	0.301769	0.319383	0.427017	0.323007	0.382468	0.271819	0.565553	0.832415	0.35671	0.0533889	0.677825	0.734554	0.617569	0.678661	0.495143	0.431518	0.626637	0.137058	0.590266	0.43554	0.360426	0.856781	0.237622	0.479692	0.223986	0.431928	0.750083	0.506993	0.716058	0.382223	0.286797	0.243313	0.138225	0.238385	0.247775	0.358864	0.289798	0.181794	0.746798	0.656035	0.383295	0.631379	0.215648	0.550944	0.584647
0	0.106495	0.0727811	0.311368	0.187884	0.0802576	0.216233	0.177414	0.139583	0.227516	0.0934387	0.240935	0.409935	0.189403	0.0478056	0.428723	0.334031	0.567198	0.449738	0.199533	0.340763	0.301682	0.0545406	0.185984	0.212819	0.133402	0.613804	0.18184	0.148481	0.121505	0.130749	0.498267	0.221095	0.556767	0.137516	0.129842	0.235537	0.124238	0.147807	0.221036	0.271803	0.240234	0.130695	0.261568	0.413213	0.286035	0.332936	0.181064	0.224477	0.220221
0.1284	0.37997	0.346228	0.323787	0.25495	0.246686	0.529342	0.307344	0.232906	0.554776	0.286984	0.314392	0.415225	0.4544	0.184253	0.622785	0.46916	1	0.542541	0.241951	0.520998	0.386078	0.0603195	0.224002	0.536732	0.173327	0.768665	0.410975	0.182391	0.339518	0.237351	0.680708	0.302632	0.587794	0.157237	0.284888	0.623542	0.370649	0.373516	0.358778	0.535694	0.617112	0.489712	0.267702	0.712887	0.541349	0.46855	0.461181	0.401461	0.231901
0.2568	0.906894	0.921531	0.722831	0.836407	0.679352	0.8231	0.668348	0.586338	1	0.762082	0.780969	0.786674	0.911695	0.517125	1	0.9679	0.937639	0.831286	0.874361	1	0.630166	0.173062	0.560841	1	0.582742	0.981637	0.890628	0.598541	0.824293	0.759317	0.893215	0.662189	0.898398	0.589472	0.765072	0.831065	1	0.998476	0.582239	0.739615	0.993461	1	0.627083	1	1	0.838154	1	0.880658	0.618065
0.3852	1	1	1	0.925168	1	0.82865	0.814965	0.935617	0.837492	0.801922	1	0.830239	0.72773	0.750914	0.992341	0.982973	0.287296	0.862011	1	0.898241	0.452676	0.595323	0.809858	0.989673	1	1	1	1	1	1	0.628581	0.941791	1	1	1	0.598091	0.989991	1	0.733398	0.531556	0.782816	0.890226	0.761175	0.738132	0.876994	0.893713	0.910498	1	0.995455
0.5136	0.411938	0.635835	0.632752	0.44924	0.506924	0.453171	0.443053	0.92763	0.344232	0.437056	0.491338	0.511885	0.312734	0.452625	0.552603	0.485015	0.0401203	0.434505	0.535368	0.382833	0.170149	1	0.634175	0.36674	0.732216	0.698636	0.490227	0.718758	0.67648	0.508752	0.308579	0.655783	0.54627	0.790114	0.466936	0.181336	0.550656	0.524027	0.636434	0.183449	0.235796	0.323356	0.449525	0.292471	0.300579	0.357222	0.36662	0.562716	0.623285
0.642	0.0932518	0.248019	0.167468	0.13425	0.157362	0.195766	0.145881	0.460099	0.0876544	0.128393	0.130432	0.179485	0.0522572	0.111643	0.169187	0.14184	0.0151289	0.102133	0.114995	0.137741	0.049953	0.641179	0.182785	0.0959835	0.251881	0.258799	0.106225	0.272302	0.222184	0.137137	0.0984963	0.20117	0.188784	0.328806	0.115836	0.0431248	0.127069	0.162311	0.360617	0.0471118	0.045957	0.0940064	0.143225	0.096503	0.0595429	0.0791363	0.106115	0.167851	0.188292
0.7704	0.0442803		0.0461011	0.0292008	0.0336861	0.0432456	0.0633783	0.145347	0.0262902	0.0248561		0.0444674		0.0295328		0.0513101		0.0324371		0.0660054	0.0292924	0.210218	0.0423783	0.0354162	0.0660854	0.102263	0.0342035	0.0949972	0.0703264	0.0343323		0.0472496		0.0825855	0.0461433			0.0495324	0.17028		0.0249931	0.0362309	0.0584565	0.0485922		0.0344388	0.0474921	0.0591638	0.0404495
0.8988	0.0240139		0.027541		0.00632721	0.00918693	0.0300883	0.0759693	0.0136928													0.0589876			0.0299057			0.0430024	0.0214829			0.0222263		0.0215237				0.021161	0.0883803									0.0376497	0.0136787
1.0272			0.016764				0.0198889																																										0.0129886
1.1556
1.284
[truncated: 191 more columns]
